# Supplementary material for: Identification and characterization of L- and D-lactate-inducible systems from Escherichia coli MG1655, Cupriavidus necator H16 and Pseudomonas species
Source: Sci Rep. 2022 Feb 8;12:2123. doi: 10.1038/s41598-022-06028-7 (PMC8827060; doi:10.1038/s41598-022-06028-7)
Supplement: Supplementary file 1 — Supplementary Information 1. [file 41598_2022_6028_MOESM1_ESM.xlsx]

## Sheet: Title
Identification and characterization of L- and D-lactate-inducible systems from Escherichia coli MG1655, Cupriavidus necator H16 and Pseudomonas species
Ernesta Augustinienea and Naglis Malysa,b*
aBioprocess Research Centre, Faculty of Chemical Technology, Kaunas University of Technology, Radvilėnų pl. 19, Kaunas, Lithuania
bDepartment of Organic Chemistry, Faculty of Chemical Technology, Kaunas University of Technology, Radvilėnų pl. 19, Kaunas, Lithuania
*Corresponding author, email: naglis.malys@ktu.lt

## Sheet: Absorbance
		time (hours)	0	0.189694	0.379389	0.569083	0.758722	0.948361	1.138	1.32764	1.51728	1.70692	1.89653	2.08617	2.27583	2.46553	2.65514	2.84483	3.03447	3.22414	3.41378	3.60342	3.79311	3.98278	4.17242	4.36206	4.55169	4.74133	4.93097	5.12061	5.31025	5.49989	5.68953	5.87917	6.06886	6.2585	6.44817	6.63786	6.8275	7.01714	7.20678	7.39642	7.58606	7.77569	7.96533	8.15497	8.34461	8.53425	8.72389
organism	replicate	L-lactic acid concentration
E. coli DH5alfa pEA015	1	0	0.1464	0.1473	0.1488	0.1509	0.1535	0.1563	0.1599	0.1619	0.1642	0.1671	0.17	0.1734	0.1772	0.1809	0.1837	0.1861	0.1909	0.1938	0.1973	0.2008	0.2046	0.2081	0.2139	0.2162	0.2218	0.2248	0.2308	0.2332	0.2381	0.2403	0.2451	0.2541	0.2594	0.2618	0.2671	0.2698	0.2749	0.2842	0.2879	0.2968	0.2998	0.308	0.3156	0.3194	0.3243	0.3351	0.3378
E. coli DH5alfa pEA015	2	0	0.1415	0.1421	0.144	0.1464	0.1486	0.1512	0.1549	0.1574	0.1599	0.1642	0.1655	0.1696	0.1728	0.1757	0.1792	0.1816	0.1858	0.1898	0.1921	0.1953	0.2019	0.2043	0.2089	0.2145	0.2183	0.2239	0.2272	0.2325	0.2339	0.2402	0.2429	0.2497	0.255	0.2588	0.263	0.268	0.2718	0.281	0.2846	0.2885	0.2928	0.3001	0.3065	0.3149	0.317	0.325	0.3317
E. coli DH5alfa pEA015	3	0	0.1494	0.1481	0.1501	0.1533	0.1547	0.1585	0.1611	0.1623	0.1655	0.1702	0.1719	0.1765	0.1804	0.1843	0.1867	0.188	0.1934	0.1992	0.2029	0.2047	0.21	0.2135	0.2167	0.2241	0.2296	0.2295	0.236	0.2394	0.2443	0.249	0.2541	0.2588	0.262	0.2682	0.2722	0.2789	0.2809	0.2879	0.2909	0.298	0.3033	0.306	0.315	0.3227	0.3251	0.3336	0.3376
E. coli DH5alfa pEA015	1	0.000305mM	0.1458	0.1472	0.1484	0.1513	0.1533	0.1546	0.1595	0.1645	0.1644	0.1684	0.1727	0.1752	0.178	0.1811	0.1839	0.1889	0.1899	0.1931	0.1958	0.1991	0.2036	0.2064	0.2128	0.2147	0.2192	0.2193	0.2278	0.2271	0.2329	0.2363	0.2457	0.2478	0.2537	0.2608	0.258	0.2633	0.2725	0.2756	0.2776	0.283	0.2928	0.2965	0.3042	0.3086	0.3118	0.3189	0.3235
E. coli DH5alfa pEA015	2	0.000305mM	0.1413	0.144	0.1465	0.1487	0.1508	0.1533	0.1562	0.1583	0.1617	0.1642	0.1672	0.1701	0.1734	0.1766	0.1791	0.1848	0.187	0.191	0.1916	0.198	0.1992	0.2051	0.2059	0.2108	0.2158	0.2206	0.2276	0.2314	0.232	0.2362	0.2418	0.2478	0.2547	0.2585	0.2616	0.2654	0.2707	0.2732	0.2798	0.2913	0.2912	0.2975	0.3057	0.3095	0.317	0.3176	0.3226
E. coli DH5alfa pEA015	3	0.000305mM	0.1449	0.1453	0.1474	0.1504	0.1523	0.1549	0.1561	0.1624	0.1641	0.167	0.1681	0.17	0.1731	0.1768	0.1815	0.186	0.1881	0.1912	0.1926	0.1973	0.2026	0.2059	0.2054	0.2144	0.2215	0.2174	0.2243	0.2232	0.2297	0.2353	0.2388	0.2446	0.2444	0.2492	0.2534	0.2615	0.2609	0.2677	0.2712	0.2759	0.2819	0.288	0.296	0.2985	0.3043	0.308	0.311
E. coli DH5alfa pEA015	1	0.00061mM	0.1437	0.1446	0.1466	0.1497	0.1518	0.1532	0.1566	0.1591	0.1623	0.1655	0.168	0.1736	0.175	0.1781	0.1806	0.1843	0.1877	0.1913	0.1943	0.1993	0.2014	0.205	0.2105	0.2122	0.2165	0.2201	0.2274	0.2278	0.2323	0.2358	0.2438	0.2471	0.2521	0.2544	0.2588	0.2661	0.2674	0.2732	0.2817	0.2853	0.2883	0.2972	0.2998	0.3108	0.3177	0.3206	0.3257
E. coli DH5alfa pEA015	2	0.00061mM	0.1443	0.1444	0.1463	0.1511	0.1515	0.1535	0.1559	0.1587	0.1619	0.1673	0.1679	0.1708	0.1771	0.1825	0.1839	0.1826	0.1874	0.1955	0.1922	0.2014	0.206	0.2129	0.2065	0.2198	0.2243	0.2242	0.2366	0.2345	0.245	0.247	0.2406	0.2479	0.2549	0.2595	0.2686	0.267	0.2675	0.2813	0.2952	0.2901	0.2942	0.2954	0.3046	0.316	0.3189	0.3272	0.3261
E. coli DH5alfa pEA015	3	0.00061mM	0.1461	0.1436	0.1455	0.1481	0.15	0.1526	0.1543	0.1591	0.1596	0.1626	0.1646	0.1673	0.1706	0.1786	0.1815	0.1841	0.1864	0.1923	0.1936	0.1969	0.2003	0.2051	0.2084	0.211	0.2164	0.2176	0.2232	0.224	0.2279	0.235	0.2375	0.2446	0.2387	0.2467	0.2566	0.2523	0.2671	0.2599	0.273	0.2808	0.2858	0.2898	0.2958	0.2892	0.3048	0.3114	0.3145
E. coli DH5alfa pEA015	1	0.00122mM	0.1478	0.1476	0.1492	0.152	0.1553	0.156	0.1625	0.1638	0.1664	0.1709	0.1728	0.1762	0.1816	0.1823	0.1843	0.1885	0.1931	0.1972	0.1982	0.2048	0.2101	0.2115	0.2126	0.2166	0.2241	0.2302	0.2325	0.2333	0.2368	0.2434	0.2493	0.2514	0.2571	0.2609	0.2644	0.2699	0.2734	0.2847	0.2858	0.2939	0.2972	0.3082	0.3096	0.3165	0.3177	0.329	0.3391
E. coli DH5alfa pEA015	2	0.00122mM	0.1447	0.1455	0.1476	0.1503	0.1529	0.1551	0.1575	0.1607	0.1639	0.1666	0.1693	0.1722	0.1761	0.18	0.1812	0.1847	0.1881	0.1919	0.1944	0.198	0.2026	0.207	0.2093	0.2139	0.2187	0.2219	0.2265	0.2297	0.235	0.2395	0.2453	0.2488	0.2526	0.2579	0.2614	0.2714	0.2707	0.2769	0.2843	0.2933	0.2973	0.3011	0.3042	0.3167	0.3189	0.3234	0.3292
E. coli DH5alfa pEA015	3	0.00122mM	0.151	0.1482	0.1493	0.1513	0.154	0.1564	0.1581	0.161	0.1661	0.1662	0.1711	0.175	0.1774	0.1826	0.1857	0.1889	0.1933	0.197	0.1996	0.2017	0.207	0.2101	0.214	0.218	0.2189	0.2264	0.2301	0.2356	0.2375	0.2417	0.2427	0.2525	0.251	0.2618	0.2653	0.2655	0.2716	0.2797	0.2868	0.2906	0.2961	0.2925	0.3027	0.3061	0.318	0.3183	0.3147
E. coli DH5alfa pEA015	1	0.00244mM	0.1441	0.1436	0.1459	0.1493	0.1514	0.1541	0.1607	0.1614	0.1674	0.1696	0.1718	0.1717	0.1766	0.1832	0.181	0.1881	0.1916	0.1915	0.1978	0.2042	0.205	0.2057	0.2095	0.2119	0.2216	0.2198	0.2293	0.2281	0.2329	0.2353	0.2461	0.2515	0.2503	0.2569	0.2653	0.2705	0.2681	0.276	0.2854	0.2884	0.2974	0.3002	0.3043	0.3133	0.3164	0.3285	0.3335
E. coli DH5alfa pEA015	2	0.00244mM	0.1398	0.1419	0.1438	0.1462	0.1489	0.1516	0.1536	0.1562	0.1617	0.1626	0.169	0.1683	0.1722	0.1752	0.1795	0.1836	0.1858	0.1931	0.191	0.1946	0.2	0.2098	0.212	0.2149	0.2174	0.2188	0.223	0.2267	0.2352	0.2372	0.2411	0.2478	0.2494	0.2567	0.2587	0.2647	0.2674	0.2736	0.2786	0.2841	0.2882	0.2955	0.3011	0.3077	0.3132	0.3202	0.3267
E. coli DH5alfa pEA015	3	0.00244mM	0.1445	0.1441	0.1465	0.1494	0.1503	0.1534	0.1553	0.1584	0.1612	0.1637	0.1665	0.1707	0.1726	0.1762	0.1788	0.1816	0.1849	0.1888	0.1911	0.1938	0.1975	0.2022	0.2041	0.2083	0.2129	0.2155	0.2199	0.2224	0.2275	0.2316	0.2351	0.2404	0.2437	0.2486	0.2517	0.2595	0.2601	0.2698	0.2701	0.2747	0.2785	0.2843	0.2896	0.2959	0.3003	0.3085	0.3089
E. coli DH5alfa pEA015	1	0.00488mM	0.1435	0.1446	0.1465	0.1493	0.1509	0.1544	0.157	0.1592	0.162	0.1647	0.169	0.1712	0.175	0.1781	0.1812	0.1888	0.19	0.1941	0.1967	0.1986	0.2067	0.2053	0.2085	0.2127	0.2192	0.2224	0.2297	0.2307	0.2384	0.2431	0.2428	0.2486	0.2514	0.2578	0.2601	0.2738	0.2763	0.2762	0.2844	0.297	0.2908	0.3049	0.3065	0.3072	0.3141	0.325	0.3262
E. coli DH5alfa pEA015	2	0.00488mM	0.1422	0.1421	0.145	0.1477	0.1506	0.1527	0.1565	0.1589	0.1615	0.1651	0.1675	0.173	0.1759	0.1795	0.1853	0.1873	0.1929	0.1945	0.1964	0.2007	0.2046	0.2125	0.2156	0.2213	0.2249	0.2281	0.2321	0.2388	0.2449	0.2441	0.2529	0.2561	0.2602	0.2674	0.2735	0.2771	0.2803	0.2872	0.2907	0.2955	0.3002	0.3072	0.3175	0.3165	0.3232	0.3262	0.3363
E. coli DH5alfa pEA015	3	0.00488mM	0.1503	0.1463	0.1476	0.1505	0.1526	0.1554	0.1567	0.1595	0.1623	0.1649	0.1678	0.1707	0.1736	0.1772	0.1797	0.1828	0.1865	0.1921	0.1956	0.1968	0.1999	0.2046	0.2052	0.2101	0.2137	0.2193	0.2262	0.2281	0.2322	0.2408	0.2425	0.2481	0.2531	0.2551	0.2619	0.2635	0.27	0.2776	0.2757	0.2792	0.2903	0.2935	0.2929	0.2993	0.3018	0.3094	0.3117
E. coli DH5alfa pEA015	1	0.0097mM	0.1468	0.1469	0.1496	0.1525	0.1554	0.157	0.1608	0.1633	0.1663	0.1712	0.1774	0.1773	0.1792	0.1868	0.1854	0.1908	0.1935	0.2014	0.2027	0.2058	0.2102	0.2114	0.2195	0.2199	0.225	0.2305	0.2323	0.237	0.2423	0.2501	0.2512	0.2551	0.2705	0.2671	0.2684	0.281	0.284	0.2927	0.2874	0.2994	0.3099	0.3062	0.3208	0.3272	0.3241	0.3407	0.3455
E. coli DH5alfa pEA015	2	0.0097mM	0.1426	0.1435	0.1459	0.1483	0.1513	0.1556	0.1569	0.1599	0.1644	0.1664	0.1694	0.1725	0.1781	0.1825	0.185	0.1894	0.1928	0.1966	0.2005	0.2061	0.2077	0.2146	0.2148	0.2215	0.2244	0.2301	0.2372	0.2408	0.2426	0.25	0.2542	0.2552	0.2613	0.268	0.2671	0.2759	0.2788	0.2881	0.2963	0.3008	0.304	0.3164	0.3183	0.3233	0.3271	0.3379	0.3382
E. coli DH5alfa pEA015	3	0.0097mM	0.1485	0.1478	0.15	0.1521	0.1546	0.1588	0.16	0.1631	0.1685	0.1699	0.1739	0.1756	0.1801	0.1867	0.1878	0.1922	0.194	0.2003	0.2046	0.2071	0.2115	0.216	0.2173	0.2198	0.2229	0.2263	0.2333	0.2326	0.2396	0.2446	0.2471	0.2555	0.2618	0.2679	0.2669	0.2635	0.2791	0.2824	0.2904	0.2957	0.2959	0.3053	0.3106	0.3146	0.3212	0.3131	0.332
E. coli DH5alfa pEA015	1	0.0195mM	0.1502	0.1497	0.1518	0.1544	0.1571	0.1589	0.162	0.1659	0.1697	0.1727	0.1763	0.1792	0.1838	0.1879	0.1896	0.1956	0.1973	0.2001	0.2052	0.2082	0.2153	0.2197	0.2206	0.2281	0.2302	0.2328	0.2379	0.2418	0.2452	0.2507	0.2577	0.2588	0.2647	0.2683	0.2746	0.2799	0.2845	0.2884	0.2923	0.2995	0.3043	0.3152	0.3159	0.3249	0.334	0.3346	0.3466
E. coli DH5alfa pEA015	2	0.0195mM	0.1436	0.1448	0.1474	0.1508	0.1533	0.1552	0.1602	0.1635	0.1655	0.1688	0.1707	0.1747	0.1764	0.1793	0.1826	0.1854	0.1922	0.1941	0.1993	0.2002	0.2055	0.2108	0.2109	0.22	0.2231	0.2287	0.2262	0.2336	0.2383	0.2419	0.2485	0.2526	0.2637	0.2633	0.2675	0.2692	0.2743	0.2808	0.2872	0.2959	0.2967	0.303	0.3139	0.3145	0.327	0.3266	0.3378
E. coli DH5alfa pEA015	3	0.0195mM	0.1465	0.1459	0.1473	0.1502	0.1519	0.1555	0.1579	0.1606	0.1632	0.1663	0.1704	0.173	0.1759	0.1823	0.1827	0.1869	0.1918	0.1953	0.2003	0.2024	0.2049	0.2094	0.2126	0.2178	0.2201	0.227	0.2308	0.2317	0.2369	0.2376	0.2473	0.2536	0.2575	0.2582	0.2611	0.2703	0.2722	0.2756	0.2829	0.291	0.2943	0.3017	0.3066	0.3138	0.3123	0.3256	0.3238
E. coli DH5alfa pEA015	1	0.039mM	0.1442	0.1435	0.1453	0.1478	0.1502	0.1527	0.156	0.1585	0.1613	0.1641	0.1674	0.1701	0.1736	0.1772	0.18	0.1826	0.1868	0.1905	0.1924	0.1955	0.1992	0.2041	0.2064	0.2107	0.2147	0.2178	0.2235	0.2271	0.23	0.2367	0.2419	0.2467	0.2493	0.2556	0.2599	0.2661	0.2715	0.2775	0.2827	0.2868	0.2911	0.295	0.3033	0.311	0.3144	0.321	0.3262
E. coli DH5alfa pEA015	2	0.039mM	0.1442	0.1433	0.1457	0.1478	0.1503	0.1521	0.1552	0.1584	0.1634	0.1634	0.1661	0.1699	0.1763	0.1755	0.178	0.182	0.1849	0.1881	0.1909	0.1938	0.1975	0.2017	0.2047	0.2086	0.2128	0.217	0.2204	0.2232	0.2286	0.232	0.237	0.2413	0.2453	0.2501	0.254	0.2592	0.2629	0.2688	0.273	0.2804	0.2838	0.2903	0.2958	0.3011	0.3073	0.3129	0.3184
E. coli DH5alfa pEA015	3	0.039mM	0.1471	0.1468	0.1487	0.1516	0.1532	0.1556	0.1581	0.1618	0.1652	0.1673	0.1701	0.1723	0.1766	0.1829	0.1847	0.1847	0.1918	0.1925	0.1946	0.2027	0.2016	0.2066	0.2083	0.2171	0.2241	0.2286	0.225	0.23	0.2357	0.2369	0.2499	0.257	0.2533	0.2555	0.2651	0.2736	0.2764	0.2729	0.2808	0.2829	0.2927	0.2935	0.2988	0.305	0.3092	0.315	0.3265
E. coli DH5alfa pEA015	1	0.078125mM	0.1487	0.1481	0.1503	0.1535	0.155	0.1574	0.1609	0.1633	0.1663	0.1704	0.1739	0.1769	0.1822	0.1839	0.1856	0.1898	0.1947	0.1947	0.1998	0.206	0.2072	0.2126	0.2131	0.2199	0.2242	0.23	0.2297	0.2361	0.2395	0.2485	0.2456	0.2521	0.2618	0.2653	0.2654	0.2767	0.2792	0.2887	0.2892	0.2911	0.3022	0.3042	0.3106	0.3223	0.3273	0.3351	0.3322
E. coli DH5alfa pEA015	2	0.078125mM	0.1424	0.1417	0.1437	0.1462	0.1491	0.1517	0.155	0.1582	0.1606	0.1646	0.1672	0.1707	0.1742	0.1776	0.1798	0.1839	0.1878	0.1908	0.1955	0.1983	0.2038	0.2072	0.2104	0.2155	0.2206	0.2235	0.2289	0.232	0.2377	0.2418	0.2465	0.2522	0.255	0.2608	0.2664	0.2721	0.2761	0.2804	0.2847	0.2926	0.2948	0.3031	0.3076	0.3119	0.3192	0.3233	0.3314
E. coli DH5alfa pEA015	3	0.078125mM	0.1503	0.1497	0.1491	0.1516	0.1551	0.1582	0.16	0.1626	0.1671	0.1695	0.1726	0.1749	0.1781	0.1821	0.1854	0.1873	0.1951	0.1955	0.1985	0.2027	0.2087	0.212	0.2128	0.2179	0.225	0.2244	0.2322	0.233	0.2399	0.2445	0.2433	0.2499	0.2558	0.2569	0.2627	0.2719	0.2755	0.282	0.2852	0.2888	0.2936	0.3018	0.3044	0.3102	0.3138	0.3205	0.3265
E. coli DH5alfa pEA015	1	0.15625mM	0.1447	0.1445	0.1467	0.1488	0.1511	0.154	0.1564	0.1594	0.1641	0.1674	0.1696	0.1716	0.176	0.1787	0.1811	0.1901	0.1886	0.1914	0.196	0.2054	0.2022	0.2111	0.2093	0.2173	0.2196	0.2214	0.2266	0.2326	0.2424	0.2428	0.2481	0.2507	0.2613	0.2608	0.2742	0.2725	0.2781	0.2842	0.291	0.2947	0.3022	0.3073	0.3146	0.3204	0.3297	0.3354	0.344
E. coli DH5alfa pEA015	2	0.15625mM	0.1451	0.1446	0.1468	0.1494	0.152	0.1554	0.1582	0.1618	0.1633	0.1659	0.1699	0.172	0.1754	0.1786	0.1812	0.1854	0.1879	0.1915	0.1943	0.2012	0.2023	0.2061	0.2093	0.214	0.2187	0.2226	0.2269	0.2304	0.2353	0.2389	0.2443	0.249	0.2539	0.2587	0.2633	0.2681	0.272	0.2787	0.2828	0.2895	0.2974	0.3009	0.3111	0.3131	0.3188	0.3281	0.3348
E. coli DH5alfa pEA015	3	0.15625mM	0.1473	0.1466	0.1483	0.1505	0.1532	0.1559	0.1579	0.1622	0.163	0.1684	0.1704	0.1745	0.1773	0.1809	0.1834	0.1872	0.1914	0.1952	0.1949	0.1992	0.2056	0.2103	0.2128	0.2157	0.2233	0.2253	0.2311	0.2334	0.2389	0.239	0.2449	0.2521	0.249	0.257	0.2664	0.2695	0.2723	0.2777	0.2857	0.2843	0.2895	0.3054	0.3066	0.3159	0.3175	0.3261	0.3244
E. coli DH5alfa pEA015	1	0.3125mM	0.1475	0.1482	0.1504	0.1533	0.1552	0.1574	0.1607	0.1641	0.1664	0.1697	0.1755	0.1768	0.1793	0.1841	0.185	0.1887	0.1961	0.1964	0.1999	0.2033	0.2061	0.2092	0.2149	0.2168	0.2212	0.227	0.2307	0.2332	0.2404	0.2416	0.2516	0.2513	0.2643	0.2631	0.2676	0.2755	0.2751	0.2845	0.2878	0.2953	0.2967	0.3071	0.3086	0.3151	0.3214	0.3277	0.334
E. coli DH5alfa pEA015	2	0.3125mM	0.1425	0.1433	0.1457	0.1487	0.151	0.1546	0.1571	0.1599	0.1626	0.1705	0.1684	0.1735	0.1754	0.1787	0.184	0.1851	0.1888	0.1965	0.2025	0.2078	0.2031	0.2104	0.2134	0.2163	0.222	0.2302	0.2284	0.2356	0.2367	0.2409	0.2457	0.2509	0.256	0.2631	0.2695	0.2703	0.2742	0.281	0.2879	0.3039	0.2965	0.3058	0.3171	0.3201	0.3224	0.3336	0.3379
E. coli DH5alfa pEA015	3	0.3125mM	0.1452	0.1434	0.1455	0.1478	0.1499	0.1526	0.1554	0.158	0.163	0.1651	0.1676	0.1725	0.1755	0.1804	0.1833	0.1841	0.1905	0.1925	0.1951	0.196	0.2019	0.2041	0.2062	0.2112	0.2157	0.218	0.2218	0.2249	0.2298	0.2371	0.2378	0.2431	0.2468	0.2528	0.2597	0.2604	0.2685	0.2747	0.2836	0.2836	0.2901	0.2934	0.3042	0.309	0.3123	0.3171	0.3252
E. coli DH5alfa pEA015	1	0.625mM	0.143	0.1439	0.1459	0.149	0.153	0.1542	0.1582	0.1605	0.1639	0.1667	0.1695	0.1763	0.1762	0.1798	0.1852	0.1872	0.1906	0.1957	0.1979	0.2028	0.2038	0.2048	0.2124	0.2117	0.2193	0.2226	0.2232	0.2336	0.2315	0.2353	0.2415	0.2474	0.2497	0.254	0.2653	0.2635	0.2693	0.2768	0.2786	0.2839	0.2957	0.3042	0.3024	0.3105	0.3215	0.3268	0.3285
E. coli DH5alfa pEA015	2	0.625mM	0.1419	0.1434	0.1464	0.1495	0.1511	0.1535	0.1574	0.1602	0.1639	0.1659	0.1735	0.1792	0.1796	0.1784	0.1804	0.1928	0.1908	0.1916	0.1984	0.2084	0.2054	0.2185	0.2167	0.2174	0.2236	0.2239	0.2331	0.2351	0.2438	0.24	0.2569	0.2614	0.26	0.2722	0.2644	0.2789	0.2828	0.2851	0.2846	0.295	0.3084	0.3112	0.3095	0.3146	0.3381	0.3312	0.3498
E. coli DH5alfa pEA015	3	0.625mM	0.1476	0.1491	0.1506	0.1547	0.156	0.159	0.1613	0.1643	0.1677	0.1692	0.1732	0.1747	0.1802	0.182	0.1877	0.19	0.1934	0.1945	0.2007	0.2027	0.2055	0.2098	0.2152	0.2155	0.222	0.2233	0.2276	0.2338	0.2394	0.2416	0.2492	0.2515	0.2564	0.2597	0.2662	0.2697	0.2768	0.2816	0.2858	0.2886	0.2921	0.2992	0.3073	0.311	0.3185	0.3266	0.3315
E. coli DH5alfa pEA015	1	1.25mM	0.1437	0.1441	0.1465	0.1494	0.1512	0.1535	0.1578	0.1596	0.1626	0.1667	0.1687	0.1729	0.1765	0.1807	0.1809	0.1866	0.1883	0.1947	0.1982	0.1972	0.201	0.2074	0.2089	0.2129	0.2165	0.2216	0.2261	0.2329	0.2337	0.244	0.2419	0.2464	0.2512	0.2555	0.263	0.2702	0.2752	0.2846	0.2832	0.289	0.3027	0.3034	0.3067	0.3137	0.3268	0.3322	0.3381
E. coli DH5alfa pEA015	2	1.25mM	0.1427	0.1426	0.1451	0.1473	0.1505	0.1534	0.1565	0.159	0.1622	0.1641	0.1673	0.1707	0.1739	0.1777	0.1795	0.1839	0.187	0.1902	0.193	0.1981	0.2019	0.2115	0.2088	0.2154	0.2197	0.2221	0.2301	0.2361	0.2368	0.2403	0.2453	0.2514	0.2553	0.2645	0.2685	0.2707	0.2791	0.2843	0.29	0.3007	0.3029	0.3085	0.3187	0.3233	0.3338	0.3327	0.3465
E. coli DH5alfa pEA015	3	1.25mM	0.1459	0.146	0.1481	0.1503	0.1523	0.1554	0.1584	0.1617	0.163	0.1659	0.1692	0.1724	0.1759	0.1816	0.184	0.1873	0.1905	0.1958	0.1955	0.1998	0.2066	0.2069	0.212	0.2155	0.2165	0.2279	0.2277	0.2315	0.2344	0.2414	0.2392	0.251	0.2535	0.2592	0.2584	0.2659	0.2729	0.2721	0.2764	0.283	0.2975	0.3005	0.2975	0.3065	0.32	0.3205	0.3273
E. coli DH5alfa pEA015	1	2.5mM	0.1446	0.1447	0.1475	0.1501	0.1527	0.1552	0.1593	0.1629	0.1661	0.1701	0.1695	0.175	0.1807	0.1799	0.1876	0.1884	0.194	0.1992	0.2028	0.1996	0.2048	0.212	0.2102	0.2175	0.2251	0.2296	0.2336	0.2354	0.245	0.2453	0.2552	0.259	0.2586	0.2623	0.2759	0.2697	0.2826	0.2872	0.2958	0.2974	0.3008	0.3154	0.3226	0.3247	0.3305	0.3385	0.344
E. coli DH5alfa pEA015	2	2.5mM	0.143	0.1436	0.1463	0.1492	0.1516	0.1564	0.1565	0.1629	0.1626	0.1654	0.1682	0.1716	0.1746	0.1786	0.1807	0.1854	0.1879	0.1936	0.1975	0.1984	0.2027	0.2088	0.2098	0.2145	0.2228	0.2228	0.2277	0.2314	0.2371	0.2408	0.2463	0.2529	0.2583	0.2649	0.2705	0.2743	0.2771	0.2876	0.2907	0.2957	0.3027	0.3127	0.3216	0.3239	0.3332	0.3388	0.3455
E. coli DH5alfa pEA015	3	2.5mM	0.1508	0.1488	0.1509	0.1533	0.155	0.1586	0.16	0.1666	0.1668	0.1714	0.1738	0.1787	0.1813	0.1866	0.1881	0.1889	0.1963	0.1986	0.2009	0.206	0.2104	0.2153	0.2148	0.2183	0.2253	0.23	0.2343	0.2342	0.2426	0.2518	0.2466	0.2512	0.2593	0.2647	0.2716	0.2734	0.2772	0.2869	0.2908	0.2937	0.3017	0.3069	0.3107	0.3168	0.3288	0.3287	0.3361
E. coli DH5alfa pEA015	1	5mM	0.1471	0.1485	0.1644	0.1606	0.1549	0.157	0.1608	0.1639	0.168	0.17	0.1732	0.1766	0.1833	0.1858	0.19	0.1915	0.1961	0.1973	0.2032	0.2076	0.2134	0.2158	0.2143	0.2243	0.2262	0.2355	0.2337	0.2409	0.2497	0.2493	0.2585	0.2615	0.2693	0.2727	0.2782	0.284	0.2861	0.297	0.299	0.3051	0.3157	0.3206	0.3268	0.3365	0.3418	0.3491	0.354
E. coli DH5alfa pEA015	2	5mM	0.1489	0.1464	0.1486	0.1508	0.153	0.1567	0.1595	0.1619	0.1647	0.1683	0.1715	0.1762	0.1807	0.1845	0.1876	0.1894	0.1966	0.1989	0.2007	0.2052	0.2096	0.216	0.2216	0.2269	0.2305	0.2318	0.2383	0.2403	0.2469	0.2494	0.2573	0.2625	0.2654	0.2743	0.2783	0.2834	0.2884	0.2942	0.3044	0.3102	0.3133	0.3211	0.3254	0.3341	0.3404	0.3463	0.3532
E. coli DH5alfa pEA015	3	5mM	0.1447	0.1454	0.1479	0.1509	0.1525	0.1556	0.1581	0.1606	0.1649	0.1677	0.1696	0.1742	0.1779	0.1827	0.1845	0.1866	0.1885	0.1935	0.1952	0.2027	0.2045	0.2082	0.2122	0.2129	0.2204	0.223	0.2248	0.231	0.2352	0.2402	0.2421	0.2503	0.2507	0.2559	0.2638	0.2648	0.2704	0.2776	0.281	0.2856	0.2952	0.2988	0.3033	0.3115	0.3163	0.3239	0.3291
E. coli DH5alfa pEA015	1	20mM	0.1485	0.1454	0.148	0.1501	0.1528	0.1547	0.1578	0.1609	0.1641	0.1674	0.1683	0.1709	0.1753	0.1779	0.1801	0.1835	0.1872	0.1915	0.1939	0.1954	0.1972	0.2021	0.2067	0.2115	0.215	0.2171	0.2212	0.2246	0.2278	0.2325	0.2392	0.2424	0.2453	0.2509	0.255	0.2589	0.2638	0.267	0.2731	0.2772	0.2832	0.2893	0.2961	0.3034	0.3073	0.3128	0.3147
E. coli DH5alfa pEA015	2	20mM	0.1498	0.1459	0.1479	0.1501	0.1524	0.1554	0.1594	0.1594	0.1645	0.1664	0.1678	0.1696	0.1758	0.1799	0.1792	0.1857	0.1904	0.1893	0.191	0.1968	0.2045	0.2096	0.2119	0.2125	0.217	0.2241	0.2239	0.2312	0.2324	0.2427	0.2438	0.2517	0.2466	0.2598	0.2608	0.2705	0.2697	0.279	0.2829	0.2826	0.2874	0.2947	0.3048	0.3017	0.3142	0.3145	0.3204
E. coli DH5alfa pEA015	3	20mM	0.1472	0.1464	0.1482	0.1505	0.1534	0.1551	0.157	0.1612	0.1663	0.1674	0.1688	0.1716	0.1743	0.1779	0.1799	0.1863	0.1865	0.1884	0.1926	0.1927	0.2009	0.2036	0.2039	0.2075	0.2135	0.214	0.2197	0.223	0.2284	0.2328	0.2327	0.2401	0.2431	0.2489	0.2511	0.2587	0.2621	0.2721	0.2689	0.2823	0.277	0.2843	0.2954	0.2952	0.3031	0.3065	0.3089
organism	replicate	L-lactic acid concentration
C. necator H16 pEA007	1	0	0.1462	0.1521	0.1535	0.1555	0.157	0.1621	0.1654	0.1636	0.1725	0.1789	0.1784	0.1773	0.1813	0.194	0.1973	0.2026	0.2083	0.2131	0.219	0.2267	0.236	0.2429	0.2516	0.2587	0.2708	0.2832	0.2916	0.3031	0.3134	0.3263	0.339	0.3812	0.3629	0.4176	0.3943	0.4308	0.4384	0.4516	0.4967	0.4965	0.5203	0.5605	0.5753	0.6178	0.6242	0.6498	0.6854
C. necator H16 pEA007	2	0	0.1148	0.111	0.1108	0.1102	0.1099	0.1088	0.1096	0.111	0.1136	0.1153	0.1155	0.1157	0.1168	0.1169	0.1191	0.1213	0.1226	0.1242	0.1228	0.1266	0.1285	0.1329	0.1343	0.1353	0.1366	0.1394	0.1414	0.1406	0.1457	0.1463	0.1505	0.1529	0.1558	0.1615	0.166	0.1699	0.1726	0.1789	0.1847	0.1905	0.2003	0.2069	0.2146	0.2226	0.2371	0.2482	0.261
C. necator H16 pEA007	3	0	0.1514	0.1553	0.1596	0.1576	0.1585	0.1627	0.1671	0.166	0.172	0.1851	0.1932	0.1823	0.1943	0.1919	0.1975	0.2046	0.2086	0.2172	0.2245	0.2308	0.2399	0.238	0.253	0.2583	0.2687	0.2795	0.2872	0.3004	0.3051	0.3176	0.3189	0.3333	0.3584	0.3804	0.3906	0.399	0.4176	0.438	0.4594	0.4837	0.5018	0.5309	0.5495	0.5695	0.5993	0.6289	0.6518
C. necator H16 pEA007	1	0.00244mM	0.1542	0.155	0.1572	0.1603	0.1655	0.1671	0.1711	0.1735	0.1848	0.1905	0.1875	0.1885	0.1907	0.1958	0.1995	0.2057	0.2135	0.2185	0.2283	0.2385	0.2439	0.2531	0.2623	0.271	0.2984	0.2922	0.3038	0.3144	0.3286	0.3396	0.3541	0.3622	0.3808	0.3935	0.4114	0.4308	0.4647	0.4624	0.4936	0.5532	0.5518	0.5872	0.6157	0.6153	0.685	0.688	0.6974
C. necator H16 pEA007	2	0.00244mM	0.1179	0.1171	0.116	0.1178	0.1208	0.1222	0.1191	0.1216	0.1229	0.1227	0.124	0.1253	0.1273	0.1297	0.1329	0.1343	0.135	0.1349	0.1366	0.1402	0.1437	0.1459	0.1487	0.1504	0.1548	0.1588	0.1613	0.1647	0.1706	0.1729	0.1793	0.1842	0.1922	0.1959	0.2047	0.209	0.2148	0.2236	0.2304	0.237	0.2475	0.2577	0.2667	0.2762	0.2882	0.3018	0.3129
C. necator H16 pEA007	3	0.00244mM	0.1545	0.1515	0.1518	0.1535	0.1544	0.1558	0.1592	0.1575	0.1569	0.1708	0.1724	0.1727	0.1762	0.1793	0.1855	0.1917	0.2039	0.2081	0.2071	0.2221	0.2389	0.2413	0.2466	0.2382	0.2594	0.2618	0.2676	0.2742	0.286	0.2988	0.3178	0.3183	0.336	0.3501	0.3696	0.3986	0.3985	0.417	0.4317	0.4472	0.4699	0.4955	0.5221	0.5348	0.5851	0.589	0.6432
C. necator H16 pEA007	1	0.00488mM	0.1528	0.1516	0.1557	0.1568	0.1611	0.166	0.1685	0.1718	0.1779	0.1794	0.187	0.1898	0.1891	0.1941	0.1968	0.2031	0.2058	0.209	0.2183	0.223	0.2305	0.2409	0.2537	0.2627	0.2676	0.2773	0.289	0.2973	0.3412	0.3249	0.3409	0.3511	0.3621	0.3792	0.3958	0.4326	0.4325	0.4506	0.4784	0.5012	0.5748	0.5986	0.6072	0.6012	0.6182	0.6846	0.6712
C. necator H16 pEA007	2	0.00488mM	0.114	0.1127	0.1124	0.1139	0.1205	0.1207	0.1198	0.121	0.122	0.1211	0.1241	0.1241	0.1231	0.1233	0.127	0.1275	0.1276	0.1313	0.1306	0.1336	0.1369	0.1387	0.1414	0.1425	0.1477	0.1503	0.154	0.1579	0.1621	0.1649	0.1713	0.1748	0.1814	0.1854	0.1941	0.197	0.2026	0.213	0.2182	0.2251	0.2357	0.2445	0.2542	0.2642	0.2793	0.2905	0.2961
C. necator H16 pEA007	3	0.00488mM	0.1553	0.1534	0.1486	0.1517	0.1513	0.1525	0.1594	0.1586	0.1576	0.1716	0.1758	0.1811	0.183	0.1859	0.192	0.1955	0.2007	0.2034	0.2121	0.2094	0.2195	0.2286	0.2357	0.2438	0.2647	0.2723	0.2697	0.282	0.2821	0.2938	0.3117	0.3185	0.3344	0.3506	0.3712	0.3905	0.388	0.4169	0.4355	0.4463	0.4681	0.4948	0.5197	0.5343	0.5615	0.5893	0.6087
C. necator H16 pEA007	1	0.0097mM	0.1534	0.1499	0.1492	0.1496	0.1494	0.153	0.1529	0.1595	0.1626	0.1664	0.1689	0.1796	0.1812	0.1859	0.1893	0.1956	0.1999	0.2058	0.211	0.2188	0.2247	0.232	0.24	0.2483	0.258	0.2668	0.2759	0.2885	0.3004	0.3105	0.322	0.3342	0.3473	0.3627	0.3749	0.393	0.42	0.4418	0.4905	0.5123	0.5731	0.5485	0.5856	0.5716	0.6414	0.6415	0.6777
C. necator H16 pEA007	2	0.0097mM	0.1147	0.1124	0.1124	0.1125	0.1135	0.1176	0.1178	0.1187	0.1196	0.1199	0.121	0.1226	0.1229	0.1234	0.1265	0.1263	0.1267	0.1297	0.1298	0.1343	0.137	0.1383	0.1405	0.1417	0.1455	0.1485	0.152	0.1537	0.1581	0.1605	0.1677	0.1699	0.1778	0.1802	0.189	0.192	0.198	0.2056	0.2208	0.2207	0.2287	0.2375	0.2468	0.2555	0.2677	0.2813	0.2908
C. necator H16 pEA007	3	0.0097mM	0.1545	0.1498	0.15	0.1501	0.1548	0.1528	0.154	0.158	0.1621	0.1649	0.1748	0.1729	0.1819	0.1851	0.1909	0.1948	0.1931	0.2088	0.201	0.2074	0.2162	0.2241	0.2298	0.2368	0.2545	0.2651	0.275	0.2848	0.2924	0.301	0.3132	0.328	0.3402	0.3557	0.3732	0.3823	0.3929	0.4139	0.4295	0.4466	0.467	0.491	0.5129	0.534	0.5589	0.5841	0.6079
C. necator H16 pEA007	1	0.0195mM	0.1492	0.1485	0.1513	0.1521	0.15	0.1551	0.1562	0.158	0.1646	0.1725	0.1735	0.1763	0.1796	0.1824	0.185	0.1892	0.1989	0.2006	0.2075	0.2166	0.2242	0.2359	0.2611	0.2533	0.3161	0.3399	0.3405	0.3234	0.3645	0.3813	0.4083	0.3634	0.3569	0.3852	0.3881	0.413	0.4392	0.4412	0.4595	0.4845	0.5114	0.5997	0.6074	0.5844	0.6058	0.6555	0.648
C. necator H16 pEA007	2	0.0195mM	0.1172	0.1158	0.116	0.1151	0.1192	0.1205	0.124	0.1225	0.1229	0.1229	0.1245	0.1247	0.1259	0.1291	0.1314	0.1311	0.1346	0.1357	0.1361	0.1392	0.1429	0.144	0.147	0.1466	0.1513	0.1532	0.1554	0.1592	0.1633	0.1676	0.1742	0.1778	0.1834	0.1894	0.1958	0.2006	0.2078	0.2157	0.2244	0.2311	0.2418	0.2515	0.2613	0.2728	0.2838	0.2979	0.309
C. necator H16 pEA007	3	0.0195mM	0.1534	0.1496	0.1483	0.15	0.1504	0.1548	0.1546	0.1571	0.1574	0.1752	0.1671	0.1769	0.1742	0.1773	0.1842	0.1934	0.2011	0.1967	0.1998	0.2064	0.2256	0.2218	0.228	0.2345	0.2464	0.2538	0.2621	0.2735	0.2826	0.2956	0.3108	0.3199	0.3368	0.3472	0.3676	0.3789	0.3931	0.4161	0.4335	0.4514	0.4718	0.4973	0.5189	0.5408	0.566	0.599	0.6153
C. necator H16 pEA007	1	0.039mM	0.1567	0.1565	0.1587	0.1593	0.1635	0.1596	0.1596	0.1586	0.1666	0.1728	0.18	0.1857	0.1924	0.1966	0.2062	0.2098	0.2156	0.2236	0.2305	0.2388	0.2442	0.2541	0.2631	0.2713	0.2819	0.2931	0.3043	0.3173	0.3297	0.3423	0.3559	0.3689	0.3838	0.3989	0.4131	0.4289	0.4468	0.4663	0.4888	0.5122	0.5361	0.5604	0.5842	0.6058	0.6301	0.6507	0.6736
C. necator H16 pEA007	2	0.039mM	0.1187	0.1177	0.1178	0.1167	0.1144	0.1122	0.1132	0.1135	0.1169	0.1201	0.1241	0.1284	0.1266	0.1329	0.134	0.1362	0.1412	0.1431	0.1453	0.1488	0.1533	0.1557	0.1593	0.1624	0.1681	0.1714	0.1749	0.1794	0.1842	0.1896	0.1947	0.2005	0.2072	0.2122	0.2203	0.2271	0.2337	0.2428	0.2517	0.26	0.2704	0.2803	0.2907	0.3016	0.3153	0.3303	0.3425
C. necator H16 pEA007	3	0.039mM	0.1549	0.1554	0.1534	0.1526	0.1472	0.1505	0.1521	0.1612	0.1677	0.1766	0.1783	0.1755	0.1805	0.1879	0.192	0.1993	0.2034	0.2084	0.2164	0.2212	0.2291	0.234	0.2458	0.2556	0.2617	0.2764	0.2793	0.2922	0.3039	0.311	0.3285	0.3418	0.3549	0.3657	0.3821	0.3968	0.4126	0.4323	0.4481	0.4662	0.4892	0.509	0.5314	0.5543	0.5787	0.6007	0.6222
C. necator H16 pEA007	1	0.078125mM	0.1496	0.1535	0.161	0.1658	0.1676	0.1672	0.1668	0.1737	0.1746	0.182	0.1832	0.1925	0.191	0.1922	0.199	0.2048	0.2103	0.2196	0.2225	0.2329	0.2417	0.2481	0.2582	0.2658	0.2779	0.2914	0.3001	0.3152	0.329	0.3426	0.3541	0.3693	0.3841	0.3991	0.4158	0.4332	0.4526	0.4729	0.4912	0.5135	0.5427	0.5648	0.5834	0.6037	0.6295	0.6498	0.6741
C. necator H16 pEA007	2	0.078125mM	0.1239	0.1196	0.1205	0.1219	0.1178	0.1187	0.114	0.1174	0.119	0.1237	0.1238	0.1242	0.1265	0.1337	0.1379	0.1341	0.1355	0.1417	0.1387	0.1422	0.1442	0.1476	0.1504	0.1527	0.1608	0.1655	0.166	0.1697	0.1761	0.1802	0.1842	0.1916	0.1962	0.1997	0.2056	0.2118	0.2179	0.2233	0.2324	0.2403	0.2473	0.2563	0.2658	0.2749	0.289	0.3029	0.3088
C. necator H16 pEA007	3	0.078125mM	0.1547	0.1589	0.1639	0.1553	0.1562	0.1564	0.1592	0.165	0.1656	0.1687	0.1719	0.1756	0.1804	0.1842	0.1872	0.1944	0.2002	0.2054	0.2113	0.2199	0.2247	0.2321	0.2414	0.249	0.257	0.2675	0.276	0.2883	0.2977	0.3096	0.3314	0.3373	0.348	0.3808	0.3851	0.4037	0.4273	0.4298	0.4574	0.4808	0.4989	0.5207	0.5374	0.552	0.5944	0.6045	0.6204
C. necator H16 pEA007	1	0.15625mM	0.1574	0.1573	0.1648	0.1695	0.1739	0.1695	0.1735	0.1766	0.1822	0.1877	0.1875	0.191	0.1913	0.195	0.1991	0.2052	0.2089	0.2157	0.2206	0.2298	0.2374	0.2461	0.2573	0.2659	0.2775	0.2887	0.3008	0.3128	0.327	0.3392	0.3545	0.3697	0.3914	0.4084	0.4226	0.4448	0.4721	0.4886	0.5227	0.5525	0.6381	0.6253	0.6536	0.6538	0.7164	0.7116	0.7484
C. necator H16 pEA007	2	0.15625mM	0.1172	0.116	0.117	0.1165	0.1139	0.1114	0.113	0.1131	0.114	0.1202	0.1225	0.1206	0.1235	0.1244	0.1284	0.1326	0.1356	0.1385	0.1421	0.1463	0.1514	0.1558	0.1576	0.1591	0.1643	0.171	0.1731	0.1792	0.1849	0.1886	0.1944	0.2015	0.2056	0.2388	0.2255	0.2351	0.282	0.2654	0.2852	0.2638	0.2794	0.3128	0.3327	0.3307	0.3733	0.3709	0.382
C. necator H16 pEA007	3	0.15625mM	0.1565	0.1607	0.1698	0.1701	0.176	0.1773	0.1928	0.1906	0.1948	0.194	0.1997	0.2023	0.2025	0.2077	0.2137	0.2205	0.2246	0.2305	0.2318	0.2411	0.2504	0.2598	0.2664	0.2759	0.29	0.2975	0.3085	0.3218	0.3294	0.3472	0.3609	0.3726	0.3844	0.4215	0.4125	0.4278	0.4444	0.4641	0.4829	0.5033	0.5258	0.5478	0.5689	0.5907	0.614	0.6358	0.6557
C. necator H16 pEA007	1	0.3125mM	0.1582	0.1581	0.1612	0.1645	0.1656	0.1726	0.1658	0.1668	0.1754	0.1778	0.1798	0.1864	0.1897	0.1952	0.1968	0.2023	0.2078	0.2146	0.2189	0.2278	0.2352	0.2446	0.2518	0.2607	0.2735	0.3364	0.3388	0.3982	0.4184	0.4219	0.4576	0.4635	0.4858	0.4664	0.4749	0.491	0.5281	0.5183	0.5474	0.5703	0.6337	0.6593	0.6751	0.6862	0.7305	0.7307	0.8023
C. necator H16 pEA007	2	0.3125mM	0.1177	0.1173	0.1177	0.1158	0.1182	0.1153	0.1148	0.1148	0.1139	0.1154	0.1176	0.1171	0.1188	0.1242	0.1292	0.129	0.1322	0.1372	0.1418	0.1484	0.1525	0.1558	0.1628	0.1619	0.1674	0.1718	0.1783	0.1832	0.1874	0.1916	0.1983	0.2041	0.2095	0.2164	0.2238	0.2311	0.2391	0.2499	0.2568	0.2658	0.2794	0.2882	0.2974	0.3087	0.324	0.3365	0.3508
C. necator H16 pEA007	3	0.3125mM	0.158	0.1565	0.1604	0.1555	0.1546	0.1547	0.1573	0.1609	0.1624	0.1703	0.1678	0.1716	0.1751	0.1779	0.1865	0.1906	0.1948	0.2001	0.2045	0.2115	0.2206	0.2267	0.2341	0.2405	0.2526	0.2607	0.2704	0.2814	0.2927	0.3041	0.319	0.3283	0.3447	0.355	0.3751	0.3848	0.3999	0.4215	0.4361	0.4533	0.4744	0.4962	0.5154	0.5365	0.5581	0.5841	0.6025
C. necator H16 pEA007	1	0.625mM	0.1522	0.1521	0.1597	0.1572	0.1546	0.1548	0.1577	0.1552	0.1569	0.1653	0.1547	0.1687	0.1728	0.1793	0.1808	0.1883	0.1932	0.2022	0.2077	0.2134	0.2224	0.2285	0.2377	0.2435	0.2539	0.2729	0.3785	0.2861	0.4541	0.3799	0.4432	0.4872	0.4593	0.481	0.4782	0.524	0.5141	0.5041	0.536	0.5288	0.5895	0.5826	0.6028	0.617	0.7176	0.7329	0.7481
C. necator H16 pEA007	2	0.625mM	0.1158	0.1137	0.1136	0.1129	0.112	0.111	0.1093	0.11	0.1125	0.114	0.116	0.1169	0.1172	0.1183	0.1222	0.1294	0.1323	0.1376	0.1431	0.1485	0.1501	0.1545	0.1547	0.1586	0.1629	0.1671	0.1718	0.1769	0.1823	0.1868	0.1928	0.1985	0.2051	0.2117	0.2192	0.2262	0.2341	0.2436	0.2522	0.2609	0.2734	0.2834	0.2951	0.3064	0.3222	0.3634	0.3864
C. necator H16 pEA007	3	0.625mM	0.1581	0.1545	0.155	0.1513	0.1431	0.145	0.1418	0.1448	0.147	0.1522	0.1577	0.1642	0.1695	0.1726	0.1789	0.1831	0.1883	0.1935	0.1984	0.2041	0.2122	0.2203	0.2286	0.2339	0.2443	0.2531	0.2621	0.2724	0.2827	0.2954	0.3137	0.3196	0.3343	0.3473	0.3645	0.3771	0.3928	0.4134	0.4297	0.4483	0.4683	0.4901	0.5098	0.5312	0.5531	0.5774	0.5972
C. necator H16 pEA007	1	1.25mM	0.1509	0.1527	0.1541	0.1511	0.1505	0.1544	0.1571	0.1574	0.1675	0.1716	0.1634	0.1866	0.1895	0.1936	0.198	0.2068	0.207	0.2127	0.2187	0.2247	0.231	0.2376	0.2465	0.2555	0.2632	0.274	0.2839	0.292	0.3071	0.3151	0.3316	0.3479	0.3611	0.378	0.3935	0.4103	0.4359	0.4499	0.506	0.5219	0.5271	0.5671	0.5894	0.6149	0.6325	0.7736	0.7371
C. necator H16 pEA007	2	1.25mM	0.1136	0.1124	0.1122	0.1104	0.1082	0.1078	0.1063	0.1067	0.1081	0.1127	0.1149	0.115	0.1174	0.1209	0.1228	0.1251	0.1303	0.1347	0.132	0.1383	0.1388	0.1465	0.1511	0.1582	0.1641	0.1698	0.1754	0.1795	0.1889	0.1928	0.1994	0.2045	0.21	0.2175	0.229	0.2346	0.2571	0.254	0.28	0.2698	0.2828	0.2924	0.3041	0.3152	0.3334	0.3462	0.3602
C. necator H16 pEA007	3	1.25mM	0.1573	0.1535	0.154	0.1464	0.146	0.145	0.1415	0.144	0.1445	0.1426	0.1433	0.1464	0.1489	0.1483	0.1543	0.1707	0.1809	0.1868	0.1924	0.2023	0.2092	0.2165	0.2241	0.2328	0.2415	0.249	0.2584	0.2686	0.2786	0.2918	0.3089	0.3154	0.3339	0.3443	0.3657	0.3748	0.3906	0.4135	0.4284	0.4463	0.4688	0.4922	0.5113	0.5324	0.5557	0.5813	0.6006
C. necator H16 pEA007	1	2.5mM	0.1493	0.1464	0.145	0.1424	0.1428	0.144	0.143	0.1442	0.1439	0.1461	0.152	0.1612	0.1621	0.1644	0.1694	0.1732	0.1771	0.1861	0.1908	0.1941	0.2207	0.232	0.2443	0.2519	0.2618	0.2713	0.2847	0.2948	0.3027	0.3148	0.3285	0.3417	0.3872	0.4746	0.3856	0.4025	0.421	0.4383	0.4593	0.4758	0.5076	0.5523	0.5415	0.5699	0.6311	0.6396	0.7605
C. necator H16 pEA007	2	2.5mM	0.1155	0.1137	0.1138	0.1148	0.11	0.1101	0.111	0.1126	0.1158	0.1166	0.1157	0.1172	0.1194	0.1211	0.1254	0.1277	0.1265	0.1305	0.1318	0.1371	0.1369	0.1369	0.14	0.1416	0.1471	0.1509	0.1596	0.1806	0.1949	0.2011	0.2121	0.221	0.2301	0.2371	0.2478	0.2541	0.2625	0.274	0.2838	0.2938	0.3109	0.3218	0.3345	0.3473	0.3663	0.3804	0.3957
C. necator H16 pEA007	3	2.5mM	0.1585	0.1546	0.1503	0.1465	0.1453	0.1474	0.1457	0.1472	0.1385	0.1402	0.1415	0.1403	0.1411	0.1423	0.1519	0.1568	0.1595	0.1639	0.1689	0.1982	0.2128	0.2227	0.2568	0.2373	0.2491	0.2554	0.2649	0.2765	0.2874	0.2988	0.3144	0.3247	0.3427	0.3542	0.3742	0.3857	0.4024	0.4247	0.4411	0.4599	0.4812	0.5039	0.5237	0.544	0.5662	0.5914	0.6113
C. necator H16 pEA007	1	5mM	0.1592	0.1573	0.1621	0.166	0.1683	0.1697	0.1672	0.1682	0.1748	0.1734	0.162	0.1666	0.1696	0.1737	0.1746	0.1758	0.1803	0.1835	0.1929	0.1971	0.2102	0.2155	0.2246	0.24	0.2606	0.2758	0.3492	0.3434	0.354	0.4135	0.414	0.4116	0.4442	0.4262	0.4386	0.4556	0.4729	0.492	0.513	0.5338	0.5563	0.5789	0.6006	0.6225	0.6445	0.6645	0.6857
C. necator H16 pEA007	2	5mM	0.1132	0.1121	0.1126	0.113	0.1087	0.1084	0.1066	0.1067	0.11	0.1108	0.1127	0.117	0.1161	0.1232	0.1252	0.1278	0.135	0.142	0.1399	0.1483	0.1461	0.1518	0.1574	0.1574	0.1625	0.163	0.171	0.1745	0.183	0.1917	0.2005	0.21	0.2255	0.2418	0.2547	0.2708	0.322	0.335	0.349	0.3592	0.3732	0.3854	0.3965	0.4168	0.5338	0.5795	0.5941
C. necator H16 pEA007	3	5mM	0.1553	0.1527	0.156	0.1552	0.1551	0.151	0.1526	0.1545	0.152	0.1591	0.1459	0.155	0.1606	0.1657	0.1747	0.1764	0.1814	0.1804	0.1808	0.1886	0.2027	0.2209	0.2402	0.2577	0.2775	0.2872	0.3033	0.3521	0.3865	0.3937	0.4035	0.4093	0.4255	0.4357	0.4546	0.4644	0.4813	0.513	0.5217	0.5428	0.5638	0.587	0.6054	0.6253	0.6456	0.6713	0.6904
C. necator H16 pEA007	1	10mM	0.1499	0.1513	0.1545	0.157	0.1583	0.1619	0.1652	0.1668	0.1723	0.1749	0.1771	0.1828	0.1892	0.1973	0.2038	0.2105	0.2231	0.2325	0.2433	0.2556	0.2712	0.2842	0.3009	0.3194	0.342	0.3685	0.3979	0.4305	0.464	0.5013	0.5415	0.5818	0.6204	0.6829	0.7096	0.7194	0.8205	0.78	0.8106	0.8252	0.8514	0.9023	0.9213	0.9774	0.9473	0.979	1.0289
C. necator H16 pEA007	2	10mM	0.1149	0.1137	0.1141	0.1126	0.1138	0.1106	0.1119	0.1152	0.1128	0.1169	0.1154	0.1144	0.1203	0.1184	0.1204	0.1272	0.1287	0.135	0.1373	0.1423	0.151	0.1542	0.1618	0.1648	0.171	0.1775	0.1848	0.191	0.2044	0.2126	0.2268	0.2402	0.2573	0.2723	0.305	0.3117	0.3426	0.3667	0.4228	0.4353	0.4463	0.5687	0.5969	0.5857	0.6025	0.6817	0.7227
C. necator H16 pEA007	3	10mM	0.1584	0.1623	0.1617	0.1704	0.1593	0.1679	0.1723	0.1882	0.192	0.199	0.2084	0.2167	0.2139	0.221	0.2352	0.2409	0.2552	0.2553	0.2677	0.2789	0.2886	0.3106	0.3237	0.3452	0.3638	0.3939	0.4067	0.4436	0.455	0.488	0.524	0.5687	0.6128	0.6424	0.683	0.7283	0.744	0.7654	0.7826	0.8004	0.82	0.8395	0.8602	0.8832	0.9072	0.9332	0.9549
organism	replicate	D-lactic acid concentration
P. putida KT2400 pEA018	1	0	0.1195	0.117	0.1167	0.1157	0.1154	0.1168	0.1176	0.1181	0.1201	0.1217	0.1218	0.1246	0.1279	0.1335	0.1407	0.1467	0.1573	0.1671	0.1789	0.1899	0.1992	0.2036	0.2225	0.2285	0.2396	0.2499	0.2615	0.2701	0.2862	0.296	0.3044	0.3184	0.3323	0.3421	0.357	0.3821	0.4098	0.4303	0.449	0.4633	0.4771	0.4869	0.4953	0.5066	0.5179	0.5247	0.5319
P. putida KT2400 pEA018	2	0	0.1164	0.1136	0.1123	0.1123	0.1121	0.1127	0.1134	0.1143	0.1157	0.1171	0.1193	0.123	0.1268	0.1332	0.1405	0.1497	0.1606	0.1717	0.1839	0.1929	0.1992	0.2093	0.2183	0.2279	0.2366	0.2486	0.2561	0.2688	0.2812	0.2917	0.3024	0.3096	0.3223	0.3341	0.3444	0.359	0.3798	0.4054	0.4212	0.4374	0.4492	0.4574	0.4662	0.4749	0.4824	0.4897	0.4964
P. putida KT2400 pEA018	1	0.0097mM	0.1188	0.1156	0.1152	0.1146	0.1141	0.116	0.1176	0.1174	0.1188	0.1211	0.1222	0.1252	0.1302	0.1326	0.1386	0.1466	0.1555	0.1663	0.1771	0.1869	0.193	0.1995	0.2077	0.2177	0.2272	0.2379	0.248	0.2579	0.2674	0.2745	0.2873	0.2969	0.3153	0.3256	0.344	0.3744	0.3962	0.4206	0.436	0.4511	0.4625	0.4751	0.4864	0.4949	0.503	0.5143	0.5248
P. putida KT2400 pEA018	2	0.0097mM	0.1137	0.1119	0.111	0.1114	0.1107	0.1122	0.1129	0.113	0.1145	0.1163	0.1173	0.1206	0.1235	0.1286	0.135	0.1438	0.1531	0.1639	0.1753	0.1825	0.1902	0.2	0.2084	0.2179	0.226	0.237	0.2446	0.2568	0.2701	0.2756	0.2881	0.2966	0.3075	0.3197	0.3326	0.3451	0.3722	0.393	0.4132	0.4244	0.4355	0.443	0.4533	0.4597	0.4667	0.475	0.4816
P. putida KT2400 pEA018	1	0.0195mM	0.123	0.1189	0.1174	0.117	0.1172	0.1181	0.1213	0.1195	0.1216	0.124	0.1235	0.1282	0.1316	0.136	0.1425	0.1485	0.158	0.1704	0.1806	0.194	0.2034	0.2072	0.2158	0.2259	0.2403	0.2483	0.2604	0.274	0.286	0.2948	0.3101	0.3148	0.3267	0.3356	0.348	0.374	0.3943	0.4152	0.4325	0.446	0.46	0.4709	0.4832	0.4916	0.5029	0.5125	0.5194
P. putida KT2400 pEA018	2	0.0195mM	0.1212	0.117	0.115	0.114	0.114	0.1158	0.1157	0.1161	0.1182	0.1193	0.1207	0.1243	0.1289	0.1354	0.1435	0.1537	0.1657	0.1776	0.1886	0.195	0.203	0.2141	0.2233	0.2347	0.2436	0.2545	0.2651	0.2756	0.2875	0.2942	0.3045	0.3126	0.324	0.3321	0.3431	0.355	0.3752	0.3937	0.4108	0.4246	0.4365	0.4466	0.456	0.4632	0.4712	0.4785	0.485
P. putida KT2400 pEA018	1	0.039mM	0.1217	0.1212	0.1186	0.1189	0.1184	0.1206	0.1212	0.12	0.1224	0.1238	0.1255	0.1283	0.131	0.1376	0.1434	0.1517	0.1636	0.1769	0.1909	0.2048	0.2125	0.2209	0.2302	0.2442	0.2565	0.2676	0.2809	0.2934	0.2992	0.3072	0.3161	0.3255	0.3377	0.3519	0.3616	0.3892	0.4119	0.433	0.4492	0.4645	0.4756	0.4872	0.4987	0.5063	0.5181	0.5269	0.5366
P. putida KT2400 pEA018	2	0.039mM	0.1208	0.1174	0.1149	0.1145	0.1144	0.1147	0.1164	0.1161	0.1179	0.1202	0.1217	0.1259	0.1305	0.1376	0.1455	0.1558	0.1681	0.1797	0.1927	0.1993	0.2088	0.22	0.2308	0.2433	0.2543	0.268	0.28	0.2927	0.3054	0.3172	0.3278	0.3368	0.3493	0.3611	0.3736	0.3872	0.4134	0.4321	0.4489	0.461	0.471	0.4806	0.49	0.4962	0.5056	0.5116	0.52
P. putida KT2400 pEA018	1	0.078125mM	0.1217	0.1193	0.1173	0.117	0.1167	0.1175	0.1189	0.1187	0.1206	0.1227	0.1241	0.1275	0.1311	0.1377	0.1427	0.1516	0.1641	0.1772	0.1932	0.2046	0.2108	0.2173	0.2309	0.2405	0.2508	0.2671	0.2761	0.2886	0.3021	0.3101	0.3198	0.3316	0.3438	0.356	0.3708	0.4039	0.4271	0.4482	0.4684	0.4815	0.4916	0.504	0.5156	0.5265	0.5385	0.5435	0.5543
P. putida KT2400 pEA018	2	0.078125mM	0.1179	0.1162	0.1136	0.1138	0.1137	0.1156	0.116	0.1163	0.1186	0.1191	0.1214	0.1254	0.1284	0.1346	0.1421	0.152	0.1635	0.1755	0.1873	0.1945	0.2034	0.214	0.2243	0.2361	0.2457	0.2572	0.2678	0.2787	0.2903	0.2999	0.3094	0.3173	0.3281	0.3381	0.3509	0.3634	0.3895	0.4107	0.4278	0.4428	0.451	0.461	0.4697	0.4772	0.4853	0.4931	0.5002
P. putida KT2400 pEA018	1	0.15625mM	0.1197	0.1181	0.1168	0.1164	0.1166	0.1173	0.1176	0.1187	0.1223	0.1252	0.1246	0.1264	0.13	0.1362	0.1429	0.1519	0.1632	0.1765	0.1893	0.2018	0.2113	0.219	0.2309	0.2447	0.2558	0.267	0.2848	0.3026	0.3128	0.3224	0.3378	0.345	0.357	0.3725	0.3949	0.4258	0.4479	0.4659	0.4836	0.4996	0.509	0.5227	0.5294	0.5415	0.5518	0.5585	0.5678
P. putida KT2400 pEA018	2	0.15625mM	0.1189	0.1163	0.1155	0.1146	0.1146	0.1147	0.1161	0.1168	0.1183	0.1191	0.1216	0.1249	0.13	0.1374	0.1468	0.1569	0.1693	0.1819	0.1945	0.2017	0.2094	0.2208	0.2301	0.24	0.25	0.2616	0.272	0.2808	0.2917	0.302	0.3163	0.3229	0.3324	0.3424	0.3536	0.3662	0.3922	0.416	0.4328	0.4485	0.461	0.4699	0.4798	0.4875	0.4981	0.5043	0.5131
P. putida KT2400 pEA018	1	0.3125mM	0.1196	0.1177	0.1176	0.1171	0.1172	0.1187	0.1195	0.1192	0.1219	0.1236	0.1233	0.1263	0.1295	0.135	0.1417	0.15	0.1617	0.1733	0.1861	0.198	0.2069	0.2141	0.2252	0.2366	0.2492	0.2602	0.273	0.285	0.2987	0.3078	0.3186	0.3308	0.3454	0.3572	0.3692	0.4012	0.4261	0.4478	0.4656	0.481	0.4934	0.5074	0.5181	0.5268	0.5378	0.5463	0.5547
P. putida KT2400 pEA018	2	0.3125mM	0.118	0.1171	0.1153	0.1154	0.1157	0.1163	0.1171	0.1171	0.1185	0.12	0.1219	0.1263	0.1297	0.137	0.1451	0.1551	0.1668	0.1778	0.1891	0.197	0.2019	0.2121	0.2201	0.2296	0.2373	0.2483	0.2588	0.2675	0.2779	0.2877	0.2988	0.3068	0.3176	0.3282	0.3411	0.3565	0.3772	0.4023	0.4214	0.439	0.452	0.4632	0.4728	0.4818	0.4916	0.4999	0.5065
P. putida KT2400 pEA018	1	0.625mM	0.1176	0.1178	0.1162	0.1173	0.1172	0.1165	0.118	0.1196	0.1203	0.1225	0.1251	0.1289	0.1322	0.1384	0.1444	0.1529	0.1655	0.1793	0.1918	0.2064	0.2164	0.2227	0.2339	0.2428	0.2581	0.2686	0.2805	0.2924	0.3007	0.316	0.3296	0.3385	0.3546	0.3688	0.3831	0.4159	0.44	0.4677	0.4794	0.4972	0.5062	0.5173	0.5296	0.538	0.5483	0.5556	0.5658
P. putida KT2400 pEA018	2	0.625mM	0.1171	0.1148	0.1153	0.1149	0.114	0.1149	0.1158	0.1158	0.1164	0.1184	0.1203	0.1241	0.1285	0.1366	0.1448	0.1557	0.1685	0.1812	0.1949	0.2073	0.2136	0.225	0.2318	0.2414	0.2508	0.2623	0.2743	0.2883	0.3025	0.3182	0.3293	0.3393	0.3479	0.3592	0.3726	0.3855	0.4097	0.4317	0.4475	0.4633	0.4741	0.4846	0.4952	0.5027	0.51	0.516	0.5228
P. putida KT2400 pEA018	1	1.25mM	0.1189	0.1189	0.1189	0.1187	0.1179	0.119	0.1199	0.1212	0.1222	0.1238	0.1256	0.1301	0.1312	0.1373	0.1436	0.1524	0.1647	0.1766	0.1901	0.2013	0.2155	0.2205	0.2296	0.241	0.253	0.2584	0.2713	0.2832	0.293	0.302	0.3136	0.3298	0.3393	0.3525	0.3682	0.3946	0.4233	0.4528	0.4697	0.4858	0.4979	0.5114	0.5225	0.5342	0.5439	0.5498	0.5626
P. putida KT2400 pEA018	2	1.25mM	0.1144	0.113	0.1127	0.1124	0.1122	0.1133	0.1143	0.1146	0.1161	0.1181	0.1193	0.1233	0.1273	0.1346	0.1426	0.153	0.1652	0.1771	0.1902	0.2022	0.208	0.2197	0.2303	0.241	0.2502	0.2621	0.2732	0.2841	0.296	0.3035	0.3147	0.322	0.333	0.3444	0.3553	0.3685	0.3947	0.4157	0.4349	0.4523	0.462	0.4742	0.4829	0.4909	0.4988	0.5065	0.5136
P. putida KT2400 pEA018	1	2.5mM	0.1153	0.1135	0.1132	0.1136	0.1138	0.1135	0.1143	0.1141	0.1177	0.1186	0.1199	0.123	0.1256	0.1309	0.1369	0.1447	0.1564	0.1683	0.1807	0.1939	0.2079	0.2137	0.2243	0.2365	0.2483	0.2604	0.2703	0.2784	0.2876	0.2969	0.3084	0.3206	0.336	0.3495	0.3703	0.3989	0.4251	0.4515	0.4687	0.4846	0.4966	0.5101	0.5202	0.5312	0.5385	0.5462	0.5544
P. putida KT2400 pEA018	2	2.5mM	0.1085	0.1086	0.1093	0.1088	0.1089	0.1089	0.1098	0.1111	0.1118	0.1126	0.1148	0.117	0.1194	0.1228	0.1283	0.136	0.1457	0.1555	0.1663	0.1766	0.1814	0.1916	0.1991	0.207	0.2138	0.2218	0.2301	0.2399	0.2507	0.2598	0.2707	0.2765	0.2882	0.3007	0.3151	0.3292	0.3558	0.3788	0.3951	0.4083	0.4192	0.4274	0.4358	0.4408	0.4483	0.4543	0.46
P. putida KT2400 pEA018	1	5mM	0.1167	0.1148	0.1141	0.1146	0.114	0.1149	0.1169	0.1164	0.1187	0.1205	0.1218	0.1248	0.1289	0.1332	0.1416	0.1502	0.1628	0.1755	0.1885	0.2027	0.2148	0.2251	0.2345	0.247	0.2557	0.2694	0.2818	0.2931	0.3048	0.3145	0.3231	0.3353	0.3498	0.3654	0.3829	0.4118	0.4403	0.4655	0.4853	0.4976	0.5117	0.521	0.5304	0.5373	0.5462	0.5523	0.5597
P. putida KT2400 pEA018	2	5mM	0.1139	0.1127	0.1129	0.1124	0.1113	0.1117	0.1134	0.1128	0.1142	0.1161	0.1172	0.1215	0.126	0.1326	0.1412	0.1515	0.1641	0.177	0.19	0.2033	0.2121	0.2221	0.2339	0.2455	0.2557	0.2674	0.2792	0.2927	0.3042	0.3139	0.3269	0.3356	0.3478	0.3602	0.3739	0.387	0.4113	0.436	0.4558	0.4729	0.483	0.493	0.5014	0.5081	0.5149	0.5212	0.527
organism	replicate	L-lactic acid concentration
P. putida KT2400 pEA018	1	0	0.1172	0.1138	0.1129	0.1125	0.1122	0.1139	0.1149	0.115	0.1164	0.1183	0.12	0.1221	0.1242	0.1275	0.1324	0.1374	0.1447	0.1534	0.1654	0.1754	0.1859	0.1894	0.1975	0.2056	0.2214	0.2269	0.2361	0.2459	0.2567	0.2631	0.2785	0.2903	0.3101	0.312	0.3262	0.3501	0.3763	0.3957	0.4153	0.4296	0.4427	0.4536	0.4681	0.4751	0.4848	0.496	0.5041
P. putida KT2400 pEA018	2	0	0.1185	0.1144	0.1143	0.1139	0.1128	0.1134	0.1153	0.1169	0.1169	0.1187	0.1201	0.1242	0.1279	0.1334	0.1402	0.1492	0.1596	0.1709	0.1826	0.193	0.2001	0.209	0.2179	0.2301	0.2431	0.255	0.2631	0.2712	0.2858	0.2939	0.3071	0.3158	0.323	0.3356	0.3441	0.3585	0.3743	0.3983	0.4142	0.4294	0.4417	0.4506	0.4604	0.4689	0.4763	0.4844	0.491
P. putida KT2400 pEA018	1	0.0097mM	0.1179	0.1151	0.1151	0.1147	0.1143	0.115	0.1159	0.1162	0.1178	0.1202	0.1212	0.1247	0.1268	0.1316	0.1381	0.1441	0.1514	0.1609	0.1734	0.1828	0.1895	0.1937	0.2024	0.2123	0.2195	0.228	0.2387	0.2496	0.2605	0.2702	0.2801	0.2909	0.3022	0.3188	0.3341	0.3609	0.385	0.4083	0.4273	0.4437	0.4558	0.4685	0.4802	0.4906	0.4996	0.5106	0.5185
P. putida KT2400 pEA018	2	0.0097mM	0.1169	0.1146	0.1129	0.113	0.1127	0.1138	0.1147	0.1147	0.1161	0.1181	0.1189	0.123	0.1262	0.1333	0.1395	0.1497	0.1606	0.1725	0.1841	0.1924	0.1987	0.2106	0.2213	0.2321	0.2432	0.2539	0.2667	0.279	0.2895	0.3004	0.3163	0.32	0.3298	0.3395	0.3532	0.3675	0.3909	0.411	0.426	0.4381	0.4472	0.4581	0.4671	0.4741	0.4828	0.4896	0.496
P. putida KT2400 pEA018	1	0.0195mM	0.1221	0.1182	0.1177	0.1171	0.1184	0.119	0.1216	0.1205	0.1223	0.1249	0.1266	0.1298	0.1313	0.1367	0.1403	0.1486	0.1621	0.1716	0.1848	0.2043	0.2102	0.2232	0.2306	0.2442	0.2535	0.276	0.2857	0.2974	0.3138	0.3227	0.3335	0.3419	0.3517	0.3592	0.3705	0.3965	0.4168	0.4352	0.4522	0.4686	0.4798	0.4951	0.5043	0.5139	0.5261	0.5329	0.5395
P. putida KT2400 pEA018	2	0.0195mM	0.1213	0.1177	0.116	0.1162	0.1159	0.1166	0.1176	0.1183	0.122	0.1231	0.124	0.1272	0.1316	0.1375	0.1447	0.1565	0.168	0.1802	0.191	0.1983	0.2066	0.217	0.2269	0.239	0.2499	0.2621	0.2717	0.2827	0.2901	0.3007	0.3112	0.3137	0.3253	0.3346	0.3431	0.3542	0.3764	0.3977	0.4156	0.4295	0.4386	0.4481	0.4577	0.4654	0.4745	0.4806	0.4872
P. putida KT2400 pEA018	1	0.039mM	0.1163	0.1147	0.1136	0.1132	0.1151	0.1165	0.1172	0.1182	0.1196	0.1226	0.1235	0.1257	0.1306	0.1334	0.1424	0.1513	0.1602	0.1721	0.1893	0.2029	0.2069	0.222	0.2323	0.2442	0.2544	0.2766	0.2869	0.3007	0.313	0.3235	0.3356	0.3446	0.3585	0.3678	0.3774	0.4049	0.4227	0.4473	0.4573	0.4716	0.4819	0.4912	0.5062	0.5134	0.5216	0.5318	0.5388
P. putida KT2400 pEA018	2	0.039mM	0.1206	0.1165	0.1149	0.1149	0.115	0.1161	0.1167	0.1169	0.1192	0.1205	0.1224	0.1267	0.1312	0.138	0.1456	0.1557	0.1673	0.1792	0.1912	0.1988	0.207	0.2184	0.2292	0.2411	0.2534	0.2674	0.2783	0.2909	0.3015	0.3143	0.3258	0.3324	0.3436	0.3533	0.3653	0.3795	0.4048	0.4208	0.4355	0.4508	0.4595	0.47	0.4801	0.4871	0.4952	0.5023	0.5092
P. putida KT2400 pEA018	1	0.078125mM	0.12	0.1177	0.1179	0.1176	0.1163	0.119	0.1185	0.1188	0.1221	0.1226	0.1247	0.1286	0.1332	0.1411	0.1493	0.1575	0.1639	0.1797	0.1891	0.2037	0.2139	0.2226	0.2369	0.2458	0.2565	0.2698	0.2827	0.3025	0.3157	0.3266	0.3391	0.3478	0.3565	0.3653	0.3775	0.3962	0.426	0.4486	0.4642	0.4775	0.493	0.5017	0.5112	0.5214	0.5285	0.5398	0.5482
P. putida KT2400 pEA018	2	0.078125mM	0.117	0.1147	0.1131	0.1126	0.1131	0.113	0.1147	0.1147	0.1165	0.119	0.1206	0.1248	0.1294	0.1371	0.1454	0.1567	0.1689	0.1814	0.1943	0.2017	0.2115	0.2238	0.2347	0.2496	0.2583	0.2728	0.2846	0.2953	0.3064	0.32	0.3296	0.3374	0.3472	0.3589	0.3698	0.3826	0.4069	0.4272	0.4444	0.4566	0.4665	0.4755	0.4844	0.492	0.5002	0.5091	0.5154
P. putida KT2400 pEA018	1	0.15625mM	0.1194	0.1169	0.1164	0.1165	0.1165	0.1166	0.119	0.1197	0.122	0.1226	0.1248	0.1289	0.1304	0.1361	0.1432	0.156	0.1693	0.1824	0.1966	0.2122	0.2232	0.2326	0.2461	0.2588	0.2696	0.2839	0.2979	0.3142	0.3286	0.3385	0.3483	0.3571	0.3673	0.3785	0.3925	0.4176	0.4397	0.4622	0.4802	0.4914	0.503	0.5145	0.5256	0.5338	0.5445	0.5536	0.561
P. putida KT2400 pEA018	2	0.15625mM	0.1149	0.1131	0.111	0.1114	0.1115	0.112	0.113	0.1132	0.1158	0.1171	0.1184	0.1225	0.1263	0.1336	0.1406	0.1506	0.1625	0.1734	0.1848	0.194	0.1995	0.2111	0.2207	0.2309	0.2405	0.2525	0.2643	0.276	0.2853	0.295	0.3062	0.3145	0.3249	0.3351	0.3441	0.3582	0.3798	0.4008	0.4183	0.4357	0.4474	0.4562	0.4649	0.4741	0.4814	0.4914	0.4977
P. putida KT2400 pEA018	1	0.3125mM	0.1168	0.1153	0.1143	0.1149	0.1149	0.1158	0.1181	0.1183	0.1199	0.1211	0.1227	0.1249	0.1285	0.1353	0.1419	0.1495	0.1583	0.1698	0.1832	0.1949	0.2055	0.2103	0.224	0.236	0.2489	0.2672	0.2805	0.2926	0.3054	0.3144	0.328	0.3369	0.3467	0.3612	0.3768	0.4031	0.425	0.4473	0.463	0.4781	0.4856	0.5011	0.5135	0.5206	0.5291	0.5394	0.5475
P. putida KT2400 pEA018	2	0.3125mM	0.112	0.1103	0.1102	0.1104	0.1099	0.1111	0.112	0.1128	0.1148	0.1159	0.118	0.1205	0.1241	0.1306	0.1373	0.1467	0.1575	0.1687	0.1798	0.1897	0.1958	0.2073	0.2156	0.2258	0.2344	0.2442	0.2545	0.2635	0.2737	0.2818	0.2948	0.3011	0.3106	0.324	0.3362	0.3483	0.3726	0.3937	0.4102	0.4238	0.434	0.4439	0.4545	0.4611	0.4693	0.479	0.4841
P. putida KT2400 pEA018	1	0.625mM	0.116	0.1144	0.1135	0.1141	0.1136	0.1153	0.1155	0.1173	0.1182	0.1195	0.1212	0.125	0.1285	0.1349	0.1393	0.1472	0.1577	0.1696	0.1821	0.194	0.2063	0.2118	0.2232	0.2321	0.2419	0.2534	0.269	0.2808	0.2934	0.3056	0.3172	0.3258	0.3386	0.3496	0.3636	0.3925	0.4197	0.4429	0.4629	0.4799	0.4912	0.5004	0.5122	0.5219	0.5303	0.5403	0.5497
P. putida KT2400 pEA018	2	0.625mM	0.1138	0.1121	0.111	0.111	0.111	0.1118	0.1133	0.1133	0.1148	0.1169	0.1184	0.1225	0.1266	0.1337	0.1411	0.151	0.1626	0.1747	0.1867	0.1991	0.2055	0.2163	0.2254	0.2358	0.2452	0.2565	0.2652	0.2774	0.289	0.3005	0.3098	0.3187	0.3312	0.3393	0.3509	0.3654	0.3843	0.4087	0.4277	0.4432	0.4526	0.4646	0.4755	0.4827	0.4902	0.4974	0.5047
P. putida KT2400 pEA018	1	1.25mM	0.1161	0.1138	0.1135	0.1135	0.1134	0.1146	0.1163	0.1163	0.1188	0.1208	0.1218	0.1259	0.1291	0.1345	0.1408	0.1491	0.1607	0.1737	0.185	0.1983	0.2107	0.216	0.2262	0.2372	0.2475	0.258	0.2707	0.2811	0.2958	0.3069	0.3174	0.3286	0.3431	0.3539	0.3688	0.3993	0.4257	0.449	0.4669	0.4772	0.4902	0.5038	0.5141	0.5256	0.5373	0.5432	0.5516
P. putida KT2400 pEA018	2	1.25mM	0.1151	0.113	0.1141	0.1135	0.114	0.1146	0.1163	0.1156	0.1167	0.1188	0.1201	0.1239	0.1287	0.1353	0.1421	0.1498	0.1628	0.1723	0.1834	0.1941	0.2007	0.2117	0.2212	0.2299	0.238	0.2502	0.2601	0.272	0.2833	0.2946	0.305	0.3141	0.3237	0.333	0.3457	0.362	0.3856	0.4077	0.4261	0.4394	0.4509	0.462	0.4713	0.4793	0.4889	0.4975	0.5035
P. putida KT2400 pEA018	1	2.5mM	0.1142	0.1118	0.1118	0.1114	0.112	0.113	0.1143	0.1142	0.1168	0.1186	0.1201	0.123	0.1264	0.1316	0.1374	0.1459	0.1567	0.1684	0.1822	0.1944	0.2081	0.214	0.2241	0.2336	0.2444	0.2557	0.2682	0.2792	0.2916	0.3037	0.3126	0.3243	0.3375	0.3508	0.3676	0.3959	0.4219	0.4454	0.463	0.4772	0.4919	0.5043	0.5149	0.5254	0.535	0.5447	0.555
P. putida KT2400 pEA018	2	2.5mM	0.1136	0.1118	0.1121	0.1118	0.1111	0.1126	0.1135	0.115	0.1149	0.1166	0.1181	0.1216	0.1251	0.1313	0.1376	0.1468	0.157	0.1685	0.18	0.1921	0.1981	0.2089	0.2171	0.2269	0.236	0.246	0.2555	0.2649	0.2766	0.2885	0.2984	0.3052	0.3179	0.3314	0.3441	0.3589	0.3828	0.4057	0.4224	0.4334	0.4438	0.4527	0.4618	0.4704	0.4792	0.4876	0.4935
P. putida KT2400 pEA018	1	5mM	0.1125	0.1096	0.1091	0.1091	0.1095	0.1102	0.1111	0.1128	0.1146	0.1158	0.1172	0.1214	0.1252	0.1297	0.1354	0.1427	0.1528	0.1645	0.177	0.1896	0.204	0.2123	0.2215	0.2322	0.245	0.253	0.2663	0.2795	0.2907	0.3025	0.3163	0.3272	0.3389	0.3526	0.3658	0.3982	0.4173	0.4386	0.4593	0.4689	0.4801	0.4916	0.503	0.5103	0.52	0.5306	0.5387
P. putida KT2400 pEA018	2	5mM	0.1156	0.1118	0.1111	0.1112	0.1117	0.1124	0.1142	0.114	0.1158	0.1176	0.1186	0.1231	0.1269	0.1335	0.1407	0.1505	0.1619	0.1745	0.1871	0.1996	0.207	0.2185	0.2284	0.2393	0.2508	0.2627	0.2734	0.2867	0.2999	0.3131	0.3237	0.3322	0.3456	0.3546	0.3667	0.3811	0.4045	0.4276	0.4427	0.4556	0.4669	0.476	0.4864	0.4936	0.5025	0.5087	0.5168
organism	replicate	D-lactic acid concentration
P. putida KT2400 pEA025	1	0	0.1215	0.1208	0.1193	0.118	0.1182	0.1162	0.118	0.1182	0.1196	0.1231	0.1254	0.1316	0.1409	0.1517	0.1658	0.1766	0.1901	0.2051	0.2145	0.2234	0.2353	0.2456	0.2632	0.2776	0.2879	0.2951	0.3025	0.3117	0.3228	0.3323	0.3521	0.3616	0.3778	0.4064	0.4336	0.4499	0.4662	0.4835	0.4963	0.5056	0.5171	0.5244	0.5332	0.5421	0.5466	0.5542	0.5597
P. putida KT2400 pEA025	2	0	0.1257	0.1221	0.1194	0.1198	0.1213	0.1221	0.1234	0.1286	0.1298	0.1346	0.1372	0.1495	0.1566	0.1742	0.1882	0.1992	0.2174	0.227	0.2436	0.2534	0.262	0.2685	0.279	0.2882	0.2937	0.3041	0.3185	0.3304	0.3428	0.3584	0.3757	0.4036	0.4216	0.4441	0.4572	0.4736	0.4866	0.4988	0.5094	0.5169	0.5274	0.5356	0.5441	0.5491	0.558	0.565	0.5706
P. putida KT2400 pEA025	1	0.0097mM	0.1179	0.1174	0.1163	0.1157	0.1163	0.1185	0.1206	0.1197	0.1232	0.1237	0.1293	0.1339	0.1395	0.1497	0.1624	0.1761	0.1917	0.2028	0.2077	0.2148	0.2245	0.2351	0.2453	0.2542	0.2599	0.2709	0.2783	0.2893	0.3006	0.3121	0.3226	0.3334	0.3529	0.3683	0.3978	0.4147	0.4333	0.4511	0.4643	0.4753	0.4845	0.4917	0.5007	0.5071	0.5138	0.5193	0.5264
P. putida KT2400 pEA025	2	0.0097mM	0.1259	0.1223	0.1211	0.1207	0.1215	0.1232	0.1252	0.1256	0.1287	0.1323	0.1368	0.1445	0.1532	0.1651	0.1783	0.1921	0.2024	0.2094	0.2208	0.2297	0.2411	0.2514	0.2611	0.2714	0.281	0.2888	0.2989	0.3123	0.3207	0.3374	0.3518	0.3742	0.4056	0.4214	0.4391	0.4539	0.4651	0.475	0.4876	0.5008	0.5062	0.5134	0.524	0.5303	0.5382	0.5432	0.5514
P. putida KT2400 pEA025	1	0.0195mM	0.1207	0.1203	0.1161	0.1169	0.1151	0.1182	0.1226	0.1185	0.1207	0.1259	0.121	0.126	0.132	0.1399	0.1526	0.1712	0.1894	0.1943	0.199	0.209	0.2224	0.2355	0.2585	0.2679	0.2934	0.3179	0.3243	0.3391	0.3788	0.3979	0.3826	0.4013	0.4601	0.4801	0.4769	0.5037	0.5037	0.5122	0.5233	0.5357	0.5441	0.5555	0.5638	0.5742	0.5841	0.5899	0.5995
P. putida KT2400 pEA025	2	0.0195mM	0.1283	0.1233	0.1237	0.1248	0.1214	0.1218	0.1241	0.1271	0.1263	0.1343	0.1409	0.148	0.1487	0.1714	0.1732	0.198	0.2236	0.2286	0.2385	0.2409	0.2508	0.266	0.2529	0.2638	0.2989	0.3085	0.302	0.2963	0.309	0.3086	0.3154	0.3304	0.3621	0.3889	0.4096	0.433	0.4539	0.4619	0.4769	0.4923	0.5068	0.5206	0.5309	0.5379	0.5451	0.553	0.5605
P. putida KT2400 pEA025	1	0.039mM	0.1194	0.1177	0.1168	0.1142	0.1187	0.1192	0.1208	0.121	0.1235	0.1266	0.1296	0.1343	0.1461	0.1572	0.1707	0.1865	0.2029	0.218	0.2242	0.2378	0.2505	0.263	0.2765	0.2892	0.3014	0.3113	0.3202	0.331	0.3416	0.3505	0.3582	0.367	0.3798	0.4016	0.4274	0.4449	0.4614	0.4739	0.4868	0.4948	0.5056	0.5156	0.5248	0.5318	0.5407	0.5479	0.5558
P. putida KT2400 pEA025	2	0.039mM	0.1263	0.1211	0.1183	0.1181	0.1184	0.1198	0.1212	0.1225	0.1245	0.1277	0.1323	0.1408	0.1503	0.1641	0.1777	0.1919	0.203	0.2095	0.2214	0.2316	0.2435	0.2548	0.2647	0.2777	0.2853	0.2967	0.3055	0.3108	0.3217	0.3338	0.3452	0.369	0.3932	0.4129	0.4344	0.4486	0.4673	0.4794	0.4959	0.5047	0.5163	0.5268	0.5375	0.5472	0.5569	0.5659	0.5724
P. putida KT2400 pEA025	1	0.078125mM	0.1191	0.117	0.1149	0.1143	0.1154	0.1157	0.117	0.1178	0.1195	0.1225	0.1257	0.1325	0.1399	0.1507	0.1641	0.1787	0.1946	0.2083	0.2135	0.2261	0.2385	0.2498	0.2618	0.2704	0.2789	0.2874	0.2946	0.3008	0.3071	0.3156	0.3255	0.3375	0.3494	0.3693	0.3955	0.418	0.4358	0.4527	0.4677	0.4808	0.4912	0.503	0.5124	0.521	0.5316	0.5388	0.5446
P. putida KT2400 pEA025	2	0.078125mM	0.1257	0.1209	0.1181	0.1185	0.1196	0.1203	0.1222	0.1238	0.1245	0.1291	0.1337	0.1425	0.1525	0.1657	0.1807	0.1967	0.208	0.2144	0.2286	0.2423	0.2541	0.2646	0.2779	0.2891	0.2985	0.3083	0.3156	0.3223	0.3368	0.3475	0.3619	0.3822	0.4051	0.4271	0.4499	0.464	0.4789	0.4901	0.4996	0.51	0.519	0.5288	0.5365	0.547	0.5557	0.5629	0.5701
P. putida KT2400 pEA025	1	0.15625mM	0.1188	0.1163	0.1147	0.1147	0.1142	0.116	0.1167	0.117	0.1199	0.1228	0.1251	0.1317	0.1407	0.151	0.1655	0.1804	0.1948	0.2127	0.2157	0.2281	0.2392	0.25	0.2612	0.2729	0.283	0.2934	0.3018	0.3112	0.319	0.3252	0.3368	0.3463	0.3589	0.38	0.4066	0.4277	0.4469	0.4639	0.4769	0.4882	0.4984	0.5087	0.5188	0.5271	0.536	0.5443	0.5506
P. putida KT2400 pEA025	2	0.15625mM	0.1239	0.1211	0.1187	0.1189	0.1201	0.1224	0.1233	0.124	0.1263	0.1302	0.1358	0.1448	0.1568	0.1713	0.1866	0.2019	0.2152	0.2217	0.2352	0.2463	0.2595	0.2719	0.2848	0.2978	0.3098	0.3205	0.329	0.3371	0.349	0.3583	0.3726	0.3949	0.4163	0.4367	0.458	0.4725	0.4881	0.4977	0.5104	0.5207	0.5296	0.5409	0.5492	0.5566	0.5646	0.5715	0.5793
P. putida KT2400 pEA025	1	0.3125mM	0.115	0.1156	0.1147	0.114	0.1134	0.1149	0.1174	0.1183	0.1196	0.1216	0.1259	0.1308	0.1392	0.15	0.1636	0.178	0.1933	0.208	0.2146	0.2267	0.2383	0.2481	0.2589	0.2682	0.2782	0.2865	0.2952	0.3036	0.3094	0.3177	0.3276	0.3412	0.3533	0.3761	0.4032	0.4261	0.4455	0.4624	0.4765	0.4887	0.4985	0.5083	0.5181	0.5278	0.5343	0.5423	0.55
P. putida KT2400 pEA025	2	0.3125mM	0.1121	0.111	0.111	0.111	0.1122	0.1139	0.1153	0.1166	0.1182	0.1203	0.1217	0.1256	0.13	0.1375	0.1471	0.1584	0.1672	0.1733	0.183	0.1907	0.1993	0.207	0.2142	0.2216	0.2268	0.233	0.2371	0.2443	0.2551	0.2665	0.2862	0.3093	0.3318	0.3502	0.3655	0.3783	0.3892	0.3993	0.4088	0.4184	0.4268	0.4366	0.4449	0.4517	0.46	0.4673	0.4733
P. putida KT2400 pEA025	1	0.625mM	0.1158	0.1155	0.115	0.1161	0.1137	0.115	0.1168	0.1178	0.1183	0.1204	0.1251	0.1312	0.1397	0.1509	0.1652	0.1795	0.194	0.2078	0.2139	0.2236	0.2343	0.2447	0.2558	0.2674	0.2787	0.2883	0.2971	0.3041	0.3125	0.3251	0.3381	0.3496	0.3641	0.3867	0.4148	0.4374	0.4546	0.4685	0.4821	0.495	0.5045	0.5146	0.5244	0.5302	0.5398	0.5473	0.5533
P. putida KT2400 pEA025	2	0.625mM	0.1255	0.1223	0.1207	0.1195	0.1204	0.1216	0.1234	0.1231	0.1251	0.1294	0.1359	0.1458	0.1547	0.1689	0.1839	0.1987	0.2137	0.2197	0.2312	0.2398	0.2504	0.2609	0.2716	0.2856	0.2917	0.3015	0.3122	0.3186	0.3321	0.3428	0.3567	0.3761	0.4036	0.4277	0.4484	0.4672	0.4805	0.4939	0.5063	0.5149	0.5253	0.5346	0.5432	0.5511	0.5594	0.5675	0.5727
P. putida KT2400 pEA025	1	1.25mM	0.117	0.1183	0.1157	0.1165	0.1177	0.1184	0.1202	0.1182	0.1195	0.1241	0.1298	0.1364	0.1449	0.1555	0.1696	0.1846	0.2004	0.2158	0.2243	0.2345	0.2463	0.2553	0.2645	0.2743	0.2857	0.2949	0.3036	0.3124	0.3215	0.3294	0.3437	0.3543	0.3674	0.3904	0.4162	0.4399	0.4594	0.4768	0.4879	0.4999	0.5091	0.5194	0.5264	0.534	0.5416	0.5486	0.555
P. putida KT2400 pEA025	2	1.25mM	0.1207	0.1188	0.1172	0.1172	0.1175	0.1188	0.1207	0.1211	0.1228	0.1257	0.1301	0.1375	0.1464	0.1588	0.1724	0.186	0.2002	0.2057	0.2164	0.225	0.2343	0.2434	0.2525	0.2619	0.27	0.2805	0.288	0.2963	0.3078	0.3181	0.334	0.3571	0.3849	0.4129	0.4344	0.4518	0.4666	0.4813	0.4936	0.5022	0.511	0.5196	0.5289	0.5355	0.5438	0.5494	0.5563
P. putida KT2400 pEA025	1	2.5mM	0.1189	0.1188	0.1183	0.1178	0.1179	0.1192	0.1195	0.1205	0.1227	0.124	0.129	0.1355	0.1437	0.1551	0.1697	0.1843	0.1994	0.2133	0.2228	0.2328	0.2432	0.2526	0.2632	0.2743	0.2854	0.298	0.3068	0.3152	0.3222	0.3281	0.3411	0.3539	0.3678	0.3885	0.4176	0.4417	0.464	0.4789	0.4932	0.5047	0.5158	0.524	0.5328	0.5379	0.5447	0.5503	0.5567
P. putida KT2400 pEA025	2	2.5mM	0.1255	0.1216	0.1204	0.1207	0.122	0.1223	0.1247	0.1253	0.1273	0.1308	0.1357	0.1444	0.1539	0.1671	0.1823	0.1964	0.2118	0.2181	0.2294	0.239	0.2496	0.259	0.2687	0.2784	0.2875	0.2964	0.3029	0.3119	0.3271	0.3348	0.3496	0.3732	0.3997	0.424	0.4498	0.4686	0.4818	0.4956	0.5036	0.516	0.5257	0.5328	0.5408	0.5467	0.5536	0.5608	0.5661
P. putida KT2400 pEA025	1	5mM	0.1177	0.1186	0.1172	0.1167	0.1189	0.1186	0.12	0.1199	0.1236	0.1257	0.1301	0.1343	0.1419	0.1545	0.1681	0.1827	0.1977	0.2116	0.2244	0.2314	0.2438	0.2555	0.2685	0.2825	0.2932	0.3048	0.313	0.3203	0.3291	0.3357	0.3498	0.3666	0.3807	0.3931	0.4218	0.4452	0.4667	0.4867	0.4986	0.5096	0.5179	0.5269	0.5325	0.5367	0.5428	0.5486	0.553
P. putida KT2400 pEA025	2	5mM	0.1237	0.121	0.1201	0.1196	0.1207	0.1216	0.1221	0.1219	0.1258	0.1263	0.1298	0.1379	0.1484	0.1588	0.1746	0.1845	0.198	0.2092	0.2147	0.2247	0.2326	0.2418	0.2522	0.2624	0.2722	0.2832	0.2898	0.3023	0.3167	0.3331	0.3479	0.3676	0.4012	0.4264	0.4524	0.4708	0.4853	0.4982	0.5089	0.5181	0.5252	0.5338	0.5403	0.5463	0.554	0.559	0.5645
organism	replicate	L-lactic acid concentration
P. putida KT2400 pEA025	1	0	0.1174	0.117	0.1155	0.1119	0.1121	0.1118	0.1135	0.1135	0.1166	0.1239	0.1327	0.1358	0.1456	0.1515	0.1746	0.1802	0.2035	0.2131	0.2268	0.2312	0.2407	0.2436	0.2483	0.2512	0.257	0.2629	0.2671	0.2704	0.2774	0.2844	0.295	0.3055	0.3182	0.3326	0.358	0.377	0.3943	0.4088	0.4209	0.4318	0.4411	0.4494	0.4566	0.4639	0.4703	0.4757	0.4815
P. putida KT2400 pEA025	2	0	0.1233	0.1207	0.1184	0.1187	0.1197	0.1196	0.1215	0.1226	0.1237	0.1257	0.1298	0.1368	0.1456	0.1569	0.1703	0.1839	0.1974	0.203	0.2126	0.2219	0.2312	0.236	0.2448	0.2565	0.2661	0.274	0.2856	0.2987	0.3051	0.3206	0.3404	0.3568	0.3809	0.4051	0.4218	0.436	0.4544	0.4629	0.4742	0.4857	0.492	0.5021	0.5101	0.5143	0.5217	0.5275	0.5345
P. putida KT2400 pEA025	1	0.0097mM	0.1134	0.1125	0.1111	0.111	0.1117	0.1129	0.1147	0.1157	0.1174	0.1194	0.1224	0.1287	0.1361	0.1457	0.158	0.171	0.1835	0.1922	0.1959	0.2029	0.2078	0.2124	0.2169	0.2218	0.2268	0.231	0.2349	0.2392	0.2439	0.2511	0.2595	0.2692	0.2815	0.2975	0.3194	0.3379	0.3538	0.3676	0.3793	0.3898	0.3987	0.4066	0.4132	0.4203	0.4262	0.4321	0.4368
P. putida KT2400 pEA025	2	0.0097mM	0.121	0.1195	0.1181	0.1188	0.1198	0.1217	0.1233	0.1243	0.1261	0.1297	0.1348	0.1422	0.1524	0.1645	0.1789	0.1928	0.2015	0.2092	0.2197	0.2286	0.2393	0.2465	0.2554	0.2618	0.2668	0.2722	0.2775	0.2851	0.2975	0.3072	0.3223	0.343	0.3632	0.3833	0.401	0.4142	0.4273	0.4399	0.4498	0.4587	0.4661	0.4742	0.4814	0.4887	0.495	0.5036	0.508
P. putida KT2400 pEA025	1	0.0195mM	0.1196	0.1183	0.1156	0.1158	0.1165	0.1179	0.1189	0.1197	0.1211	0.1232	0.1267	0.1334	0.1423	0.1525	0.1661	0.1789	0.1927	0.202	0.2077	0.2175	0.2265	0.2357	0.2445	0.2519	0.259	0.2657	0.2722	0.2788	0.2858	0.2964	0.3062	0.3181	0.3353	0.3576	0.3814	0.3977	0.4137	0.4275	0.4391	0.4509	0.4607	0.4705	0.4781	0.486	0.4943	0.5011	0.5074
P. putida KT2400 pEA025	2	0.0195mM	0.1243	0.1206	0.1185	0.1192	0.1225	0.1226	0.1247	0.127	0.1282	0.135	0.1381	0.1409	0.1526	0.1662	0.1818	0.1966	0.2057	0.2155	0.2233	0.2341	0.2485	0.2593	0.2702	0.2824	0.2907	0.3026	0.3129	0.3148	0.3312	0.3402	0.3541	0.376	0.3946	0.4143	0.4312	0.4431	0.4564	0.4664	0.4763	0.488	0.497	0.5078	0.5156	0.5245	0.5334	0.5416	0.5494
P. putida KT2400 pEA025	1	0.039mM	0.1159	0.1154	0.1128	0.1125	0.1128	0.1134	0.1146	0.1144	0.1155	0.1184	0.1221	0.1278	0.1374	0.1488	0.1621	0.1749	0.1877	0.1981	0.2032	0.2125	0.2217	0.2307	0.2396	0.2483	0.2562	0.2646	0.2722	0.2794	0.2846	0.2937	0.3038	0.3153	0.329	0.357	0.382	0.4042	0.4224	0.4379	0.4516	0.4639	0.4738	0.484	0.4934	0.5021	0.5101	0.5179	0.5257
P. putida KT2400 pEA025	2	0.039mM	0.1277	0.1234	0.121	0.1211	0.1224	0.1241	0.1252	0.1262	0.13	0.1339	0.142	0.1514	0.1644	0.1791	0.1951	0.2117	0.2199	0.2307	0.2438	0.2559	0.2699	0.2828	0.2965	0.3091	0.32	0.3307	0.3428	0.352	0.3627	0.3759	0.3887	0.412	0.4322	0.45	0.4654	0.4784	0.4916	0.5026	0.5113	0.5216	0.5313	0.5405	0.5488	0.5572	0.5658	0.5727	0.5801
P. putida KT2400 pEA025	1	0.078125mM	0.1177	0.116	0.1133	0.1136	0.1148	0.116	0.1174	0.1166	0.1183	0.1208	0.1272	0.1336	0.1436	0.1552	0.1689	0.1812	0.1999	0.2091	0.2148	0.2255	0.2337	0.2408	0.2496	0.259	0.2688	0.2771	0.2845	0.2916	0.2972	0.3078	0.316	0.3273	0.3399	0.3653	0.3905	0.4115	0.4292	0.4435	0.456	0.4675	0.4773	0.4873	0.4962	0.5047	0.5132	0.5205	0.5273
P. putida KT2400 pEA025	2	0.078125mM	0.1207	0.1173	0.1158	0.1156	0.1171	0.1185	0.1197	0.1212	0.1215	0.1261	0.1327	0.1434	0.1563	0.1697	0.1842	0.2013	0.212	0.2213	0.2325	0.2443	0.2605	0.2707	0.2832	0.2947	0.3057	0.3162	0.3249	0.3323	0.3423	0.3527	0.3661	0.3898	0.4099	0.4275	0.4441	0.4563	0.4683	0.479	0.4888	0.4982	0.5072	0.5163	0.5241	0.5324	0.5405	0.5478	0.555
P. putida KT2400 pEA025	1	0.15625mM	0.1156	0.1154	0.1133	0.1149	0.1142	0.1164	0.1188	0.1178	0.1218	0.1245	0.1296	0.1371	0.147	0.1596	0.1751	0.1905	0.2072	0.221	0.228	0.2386	0.2498	0.2593	0.2697	0.2792	0.2886	0.2975	0.3051	0.3125	0.3191	0.3279	0.3415	0.3509	0.3671	0.3918	0.4169	0.4326	0.4476	0.4588	0.4698	0.4806	0.4899	0.4981	0.5058	0.5127	0.5208	0.5251	0.5314
P. putida KT2400 pEA025	2	0.15625mM	0.1192	0.1173	0.1151	0.1159	0.117	0.1174	0.1194	0.1201	0.1232	0.127	0.1343	0.1438	0.1563	0.1712	0.1872	0.2023	0.213	0.2224	0.2352	0.2459	0.2589	0.2701	0.2819	0.2927	0.3019	0.3113	0.3192	0.3275	0.3382	0.3494	0.3664	0.3923	0.4161	0.4345	0.4512	0.4654	0.478	0.4898	0.5007	0.5105	0.5209	0.53	0.5387	0.5474	0.5548	0.5631	0.5704
P. putida KT2400 pEA025	1	0.3125mM	0.1149	0.1157	0.1142	0.1114	0.1113	0.1168	0.1189	0.1201	0.1203	0.1227	0.1275	0.1362	0.1464	0.1576	0.1722	0.1868	0.2012	0.2152	0.2213	0.2324	0.2413	0.25	0.2579	0.2625	0.2674	0.2719	0.2765	0.2826	0.2864	0.2923	0.3036	0.3149	0.3283	0.3481	0.3713	0.3909	0.4074	0.4225	0.4354	0.4476	0.4567	0.4666	0.4763	0.4847	0.4927	0.5	0.5064
P. putida KT2400 pEA025	2	0.3125mM	0.1201	0.1182	0.1155	0.1159	0.1169	0.1188	0.1198	0.121	0.1234	0.1266	0.1331	0.1435	0.1552	0.1691	0.1882	0.2029	0.219	0.2256	0.242	0.2554	0.2716	0.2838	0.2976	0.311	0.3237	0.3357	0.3454	0.3528	0.3641	0.3737	0.3917	0.415	0.4326	0.4511	0.4661	0.4777	0.4904	0.5013	0.5115	0.5224	0.5336	0.5445	0.5545	0.5621	0.5738	0.5817	0.5919
P. putida KT2400 pEA025	1	0.625mM	0.1157	0.1172	0.1148	0.1126	0.1166	0.1178	0.119	0.123	0.1216	0.1243	0.1258	0.1352	0.1413	0.1522	0.1657	0.1802	0.1954	0.2079	0.2129	0.2195	0.2262	0.2328	0.2406	0.2459	0.2503	0.2542	0.2636	0.2668	0.2704	0.2782	0.2922	0.3062	0.3203	0.342	0.3666	0.3865	0.4034	0.4171	0.4277	0.4389	0.4498	0.4602	0.4682	0.4773	0.485	0.4922	0.499
P. putida KT2400 pEA025	2	0.625mM	0.1221	0.1201	0.1167	0.1172	0.1177	0.12	0.1225	0.1235	0.1256	0.1305	0.1358	0.1459	0.1579	0.1715	0.1876	0.203	0.2156	0.2232	0.2359	0.2467	0.2586	0.2704	0.2823	0.2942	0.3052	0.3141	0.3236	0.3316	0.3442	0.3564	0.3696	0.3998	0.4153	0.4353	0.4624	0.4673	0.4853	0.4949	0.5056	0.5134	0.527	0.5372	0.5386	0.5528	0.5602	0.5636	0.5727
P. putida KT2400 pEA025	1	1.25mM	0.1129	0.1125	0.1115	0.1114	0.1124	0.1132	0.1143	0.1158	0.1168	0.1193	0.1251	0.1325	0.1419	0.1536	0.168	0.183	0.1991	0.2124	0.2189	0.2294	0.239	0.247	0.2549	0.2625	0.2686	0.2747	0.281	0.2848	0.2901	0.2988	0.3088	0.3172	0.3316	0.352	0.3752	0.3953	0.4119	0.4263	0.4384	0.4487	0.4587	0.468	0.4759	0.4842	0.4919	0.4995	0.5058
P. putida KT2400 pEA025	2	1.25mM	0.1216	0.1182	0.1166	0.1166	0.1172	0.1188	0.1196	0.1208	0.1235	0.127	0.1332	0.1422	0.1536	0.168	0.183	0.1975	0.2112	0.2173	0.2279	0.2371	0.2471	0.2562	0.2672	0.279	0.2889	0.2987	0.3073	0.3149	0.3249	0.3379	0.352	0.3746	0.4023	0.4258	0.4466	0.4618	0.4764	0.4876	0.4999	0.5117	0.5206	0.5307	0.5402	0.5477	0.5564	0.5634	0.5714
P. putida KT2400 pEA025	1	2.5mM	0.1153	0.1139	0.1134	0.1116	0.1114	0.113	0.1149	0.1181	0.1175	0.1186	0.1238	0.1309	0.1374	0.1495	0.1628	0.1779	0.1921	0.2066	0.2099	0.2193	0.2273	0.2327	0.2397	0.2463	0.2511	0.2574	0.264	0.2687	0.2743	0.285	0.3006	0.3078	0.3219	0.347	0.3707	0.3904	0.4078	0.4222	0.4339	0.4461	0.455	0.4647	0.4736	0.4827	0.4903	0.4982	0.5057
P. putida KT2400 pEA025	2	2.5mM	0.1233	0.1203	0.1182	0.1188	0.12	0.1208	0.122	0.1232	0.1258	0.1294	0.1351	0.1435	0.1542	0.1677	0.1834	0.1978	0.2114	0.218	0.2292	0.2388	0.2496	0.2599	0.2701	0.2816	0.2911	0.3011	0.3129	0.3183	0.3305	0.3438	0.3594	0.3861	0.4117	0.4339	0.4522	0.466	0.4776	0.4894	0.5038	0.5159	0.5239	0.5325	0.5418	0.55	0.5599	0.5704	0.5754
P. putida KT2400 pEA025	1	5mM	0.1128	0.1142	0.1121	0.1107	0.1134	0.1123	0.1189	0.1183	0.1205	0.1215	0.1274	0.1345	0.1453	0.1565	0.1713	0.1889	0.2049	0.2194	0.2259	0.2347	0.2431	0.2528	0.2634	0.2713	0.2784	0.2849	0.2891	0.2934	0.3001	0.3092	0.3225	0.3306	0.3446	0.3647	0.3867	0.4058	0.42	0.4334	0.4443	0.4538	0.4637	0.4719	0.4794	0.4876	0.4947	0.5018	0.5089
P. putida KT2400 pEA025	2	5mM	0.1242	0.1204	0.1183	0.1182	0.1193	0.1201	0.1219	0.1232	0.1268	0.1308	0.1357	0.1459	0.1586	0.1745	0.1917	0.21	0.226	0.2324	0.2488	0.2582	0.2647	0.2753	0.2861	0.2883	0.3	0.3119	0.3256	0.3335	0.3472	0.3603	0.3755	0.3972	0.4211	0.4412	0.4577	0.4693	0.4852	0.498	0.509	0.5171	0.5297	0.5357	0.5464	0.5536	0.5623	0.5694	0.5781
[truncated: 68 more columns]

## Sheet: Fluorescence
		time (hours)	0	0.189694	0.379389	0.569083	0.758722	0.948361	1.138	1.32764	1.51728	1.70692	1.89653	2.08617	2.27583	2.46553	2.65514	2.84483	3.03447	3.22414	3.41378	3.60342	3.79311	3.98278	4.17242	4.36206	4.55169	4.74133	4.93097	5.12061	5.31025	5.49989	5.68953	5.87917	6.06886	6.2585	6.44817	6.63786	6.8275	7.01714	7.20678	7.39642	7.58606	7.77569	7.96533	8.15497	8.34461	8.53425	8.72389
organism	replicate	L-lactic acid concentration
E. coli DH5alfa pEA015	1	0	86	93	89	79	90	97	86	86	86	87	86	90	84	85	89	91	77	83	81	90	82	80	91	84	89	83	79	88	80	83	80	78	79	86	90	85	94	89	82	84	93	86	82	80	75	78	89
E. coli DH5alfa pEA015	2	0	77	72	70	68	74	65	67	72	70	75	63	65	67	64	68	69	68	68	71	81	67	80	66	71	70	73	72	79	72	80	72	68	69	75	72	71	70	78	70	69	66	68	71	61	77	69	75
E. coli DH5alfa pEA015	3	0	80	73	79	73	77	85	78	80	74	74	70	71	76	79	76	75	76	76	86	84	77	72	77	78	77	87	87	75	81	86	82	75	82	77	75	81	80	86	77	82	80	78	79	80	80	84	82
E. coli DH5alfa pEA015	1	0.000305mM	94	93	89	87	84	85	90	90	82	81	87	80	89	82	81	85	81	77	86	85	79	87	84	89	86	84	84	85	82	81	84	90	77	86	76	86	85	87	90	87	84	86	75	84	90	84	95
E. coli DH5alfa pEA015	2	0.000305mM	73	72	73	76	71	68	68	73	72	66	67	66	65	66	65	67	65	64	64	67	70	71	69	70	74	63	57	69	66	63	65	73	74	65	66	75	65	67	65	74	72	69	74	71	73	67	66
E. coli DH5alfa pEA015	3	0.000305mM	84	81	81	83	80	85	83	70	78	80	80	84	70	75	71	75	74	72	74	73	72	69	72	76	81	79	80	72	73	78	79	76	88	72	74	83	71	70	78	73	75	74	67	70	73	77	71
E. coli DH5alfa pEA015	1	0.00061mM	92	95	98	91	91	86	84	84	84	86	89	79	96	81	86	89	80	87	81	81	74	89	82	77	77	87	89	84	89	85	89	80	83	85	90	81	83	79	84	85	82	86	86	80	81	85	76
E. coli DH5alfa pEA015	2	0.00061mM	85	80	80	69	79	76	75	77	73	77	73	76	78	79	84	70	76	80	69	76	74	86	65	83	72	81	75	67	74	71	69	80	75	78	68	67	59	64	74	77	68	68	70	77	71	73	71
E. coli DH5alfa pEA015	3	0.00061mM	86	80	71	87	77	68	75	73	77	71	72	77	74	81	80	86	74	82	82	77	76	81	80	81	83	76	82	77	76	84	84	71	73	83	81	75	80	75	83	84	80	78	78	62	70	76	77
E. coli DH5alfa pEA015	1	0.00122mM	92	96	98	91	94	85	95	91	86	87	99	83	85	88	91	90	92	84	92	88	90	88	86	86	84	91	91	95	87	92	90	77	85	94	84	74	91	73	81	91	89	85	83	92	89	89	86
E. coli DH5alfa pEA015	2	0.00122mM	83	77	68	71	81	82	81	76	77	76	71	74	71	73	73	72	75	75	62	72	59	68	70	73	71	71	66	71	66	72	68	66	65	67	71	68	67	71	83	63	65	72	81	78	71	68	77
E. coli DH5alfa pEA015	3	0.00122mM	94	92	91	82	75	85	83	84	80	72	72	75	74	73	79	73	77	75	82	88	79	81	81	81	84	87	77	86	83	80	76	88	80	88	79	82	81	86	79	83	92	86	80	76	86	90	74
E. coli DH5alfa pEA015	1	0.00244mM	94	94	88	93	94	93	90	85	91	88	85	103	96	98	90	91	90	84	78	90	83	80	82	81	91	90	92	85	83	84	86	82	87	86	80	89	83	90	94	78	97	91	92	81	90	89	89
E. coli DH5alfa pEA015	2	0.00244mM	79	67	73	75	68	73	69	78	77	67	79	69	83	73	76	80	78	81	77	68	64	73	73	70	79	79	67	75	81	68	70	73	69	67	75	70	77	70	67	71	66	73	70	65	70	69	69
E. coli DH5alfa pEA015	3	0.00244mM	77	88	80	79	87	77	77	82	81	73	82	77	77	74	74	81	71	75	78	67	70	75	73	77	71	71	75	74	80	69	72	77	73	72	70	64	78	72	80	71	71	79	73	75	66	82	78
E. coli DH5alfa pEA015	1	0.00488mM	100	92	89	95	85	88	84	88	92	85	88	95	91	85	86	93	88	82	88	90	78	90	92	86	93	99	88	91	90	86	81	80	93	81	83	88	85	82	93	83	84	86	93	95	91	84	83
E. coli DH5alfa pEA015	2	0.00488mM	84	83	72	68	67	66	77	75	75	68	69	77	78	70	69	79	67	72	75	82	75	73	79	72	79	69	74	78	74	70	78	76	79	74	69	68	80	73	81	70	75	78	76	80	77	75	75
E. coli DH5alfa pEA015	3	0.00488mM	86	95	76	74	83	77	82	79	75	73	77	77	76	71	89	72	75	75	84	75	69	71	83	72	66	92	89	76	78	86	84	76	86	75	86	70	76	81	86	79	73	81	77	76	74	77	78
E. coli DH5alfa pEA015	1	0.0097mM	97	100	82	89	88	88	91	96	88	91	89	85	84	89	90	87	97	83	93	87	83	91	87	94	91	87	93	83	88	93	80	86	91	81	83	83	92	84	87	88	85	92	95	89	86	84	92
E. coli DH5alfa pEA015	2	0.0097mM	80	74	77	72	79	69	71	75	67	72	75	77	75	74	77	76	70	78	74	81	67	79	77	75	78	85	87	76	81	80	74	80	85	70	81	75	78	80	78	81	83	79	84	78	76	84	82
E. coli DH5alfa pEA015	3	0.0097mM	89	76	85	82	89	84	78	82	75	77	84	88	86	87	77	90	89	78	83	79	85	80	85	89	94	84	86	87	82	93	90	83	78	84	79	88	92	85	75	86	81	89	85	90	84	89	86
E. coli DH5alfa pEA015	1	0.0195mM	107	100	92	96	92	93	91	89	89	90	89	93	93	91	95	92	90	85	92	96	88	92	86	83	91	98	89	88	84	83	85	89	95	92	101	91	95	94	97	91	94	94	101	105	90	79	101
E. coli DH5alfa pEA015	2	0.0195mM	77	77	67	76	69	76	73	72	73	82	76	78	73	70	76	76	76	73	77	76	75	70	85	74	78	73	72	72	75	76	74	77	83	71	72	80	87	76	78	77	74	73	81	73	76	74	76
E. coli DH5alfa pEA015	3	0.0195mM	86	78	87	85	84	82	84	78	76	69	78	78	77	79	72	77	82	80	72	84	80	79	80	85	89	84	80	72	82	78	87	92	80	87	77	75	88	89	83	82	85	85	86	88	84	87	88
E. coli DH5alfa pEA015	1	0.039mM	101	93	89	90	89	89	83	89	90	82	81	77	82	81	86	87	82	88	77	78	90	96	88	87	98	92	97	100	98	87	90	104	92	96	91	100	100	101	101	97	94	99	103	100	103	97	99
E. coli DH5alfa pEA015	2	0.039mM	71	72	64	74	65	73	64	67	75	71	65	64	64	63	67	77	71	73	67	72	71	79	75	88	67	73	72	81	77	81	69	83	76	76	78	80	72	74	73	72	82	78	81	74	79	76	83
E. coli DH5alfa pEA015	3	0.039mM	84	80	78	79	77	83	83	79	77	78	78	76	85	79	74	88	80	77	80	73	78	76	77	79	84	87	84	79	84	92	86	85	85	86	90	81	80	86	87	86	85	89	87	82	86	89	100
E. coli DH5alfa pEA015	1	0.078125mM	100	88	94	90	90	89	93	94	83	93	98	96	92	103	93	98	84	89	90	101	97	98	96	109	98	103	104	97	101	106	108	110	119	108	116	118	116	118	123	127	118	123	121	128	121	123	127
E. coli DH5alfa pEA015	2	0.078125mM	71	69	71	71	69	73	78	73	74	68	65	75	67	78	81	81	76	79	69	76	82	88	87	100	92	97	98	102	96	98	105	104	102	103	102	102	116	100	102	100	108	111	108	115	102	115	99
E. coli DH5alfa pEA015	3	0.078125mM	85	72	80	82	73	72	76	76	81	79	73	84	80	72	82	80	80	89	81	93	88	87	86	93	89	87	89	88	93	91	95	106	96	105	110	111	102	109	111	107	114	111	116	117	111	119	110
E. coli DH5alfa pEA015	1	0.15625mM	95	95	91	96	87	86	86	84	98	84	88	75	85	92	89	82	94	86	96	96	93	91	100	95	89	95	99	109	112	112	114	120	123	121	135	128	133	140	132	152	154	148	139	145	147	141	140
E. coli DH5alfa pEA015	2	0.15625mM	74	81	74	72	76	77	74	77	65	73	70	77	75	72	71	81	79	78	79	78	78	92	85	96	97	100	105	103	116	122	109	117	123	138	122	123	126	128	125	141	123	133	129	127	126	124	119
E. coli DH5alfa pEA015	3	0.15625mM	87	89	84	87	80	81	86	81	83	79	77	82	78	83	92	85	77	89	87	82	86	88	95	90	104	101	88	103	104	104	113	106	121	120	115	131	126	117	125	135	126	145	132	140	136	149	140
E. coli DH5alfa pEA015	1	0.3125mM	89	90	91	91	97	90	87	86	87	82	85	90	80	92	90	88	90	90	89	99	95	89	101	96	107	105	101	110	119	109	129	138	138	146	152	158	169	171	182	185	185	184	196	206	209	204	197
E. coli DH5alfa pEA015	2	0.3125mM	75	75	78	70	70	70	70	68	65	68	71	73	73	78	72	85	78	84	83	86	91	86	96	98	106	105	115	116	123	120	133	133	144	144	162	182	175	162	185	177	167	179	184	183	178	195	182
E. coli DH5alfa pEA015	3	0.3125mM	88	85	88	80	78	79	78	81	83	78	77	88	81	89	78	81	82	86	91	82	82	87	91	94	95	92	103	112	105	106	112	120	118	130	130	127	145	141	158	163	162	163	182	196	177	184	192
E. coli DH5alfa pEA015	1	0.625mM	95	90	94	88	86	87	93	87	91	90	88	89	86	90	81	88	94	90	97	101	98	105	96	104	104	108	108	124	131	133	137	134	147	146	158	178	187	185	201	205	232	256	258	280	249	268	267
E. coli DH5alfa pEA015	2	0.625mM	82	74	77	77	76	71	71	75	69	70	73	72	79	71	77	78	81	87	91	93	99	103	100	105	112	119	125	129	129	130	153	164	168	174	192	207	214	209	216	244	253	254	241	271	262	268	272
E. coli DH5alfa pEA015	3	0.625mM	77	83	77	70	77	83	78	80	71	80	77	77	73	79	86	81	80	75	85	89	76	90	87	92	93	97	92	109	117	118	116	119	128	144	147	151	150	171	169	177	198	195	211	220	234	253	251
E. coli DH5alfa pEA015	1	1.25mM	93	96	93	88	87	78	88	83	84	84	84	87	82	81	97	87	90	87	92	106	99	98	116	106	117	122	123	136	130	146	148	160	169	183	183	187	223	223	233	235	271	265	293	315	349	355	360
E. coli DH5alfa pEA015	2	1.25mM	76	75	75	76	75	73	80	76	70	77	76	80	80	82	93	82	90	104	98	106	102	107	131	123	127	129	139	150	159	168	184	182	206	212	221	243	245	252	275	301	316	339	352	379	365	364	383
E. coli DH5alfa pEA015	3	1.25mM	82	82	83	74	73	71	73	75	77	71	76	82	83	83	86	84	82	96	104	97	102	99	115	112	108	116	109	127	131	124	135	165	153	152	155	167	178	209	201	219	212	221	230	254	277	286	319
E. coli DH5alfa pEA015	1	2.5mM	102	95	94	100	91	95	99	98	93	86	88	97	103	99	103	116	101	118	107	121	120	116	121	139	134	135	138	153	157	159	178	186	193	209	215	224	243	253	300	295	311	340	336	352	377	391	409
E. coli DH5alfa pEA015	2	2.5mM	71	70	74	78	78	70	79	85	73	81	77	80	78	77	89	93	84	95	100	107	113	116	120	133	130	150	155	156	159	193	196	194	223	234	229	259	283	279	283	317	321	358	373	395	419	457	454
E. coli DH5alfa pEA015	3	2.5mM	88	87	79	83	97	75	85	87	85	85	80	82	90	83	94	91	94	101	104	106	118	123	116	131	138	123	145	138	158	159	153	167	178	190	201	202	224	218	230	248	258	288	291	313	313	356	358
E. coli DH5alfa pEA015	1	5mM	101	99	93	95	99	90	91	98	101	87	96	96	100	99	95	96	106	98	112	118	116	126	126	126	134	131	149	153	155	170	172	206	223	199	237	254	269	263	272	301	322	320	361	391	383	427	446
E. coli DH5alfa pEA015	2	5mM	78	76	79	76	74	69	78	75	78	73	69	73	81	85	99	85	94	106	104	116	112	124	135	140	149	155	170	186	207	206	213	232	255	242	254	280	302	324	334	365	371	381	410	425	438	443	447
E. coli DH5alfa pEA015	3	5mM	85	85	77	77	76	78	78	80	77	80	85	91	89	89	88	87	100	101	114	105	109	111	128	129	133	138	141	137	147	160	169	177	173	199	200	220	223	234	242	270	276	287	302	315	321	360	344
E. coli DH5alfa pEA015	1	20mM	105	90	84	94	85	89	90	100	96	93	97	100	96	102	101	115	115	125	112	133	134	155	140	163	172	173	174	204	202	207	223	241	252	274	269	298	298	315	297	347	350	344	372	383	375	396	398
E. coli DH5alfa pEA015	2	20mM	81	74	75	71	78	69	73	75	75	74	76	83	93	88	93	103	112	113	109	131	132	137	151	148	171	173	186	205	213	211	227	222	258	246	246	282	312	294	311	332	324	340	374	374	391	385	384
E. coli DH5alfa pEA015	3	20mM	87	82	82	86	73	87	78	91	82	91	90	83	90	96	99	97	101	114	128	128	117	122	133	147	153	171	169	176	178	184	189	209	211	203	223	235	234	271	264	275	271	273	309	328	334	352	345
organism	replicate	L-lactic acid concentration
C. necator H16 pEA007	1	0	5	6	5	7	7	6	6	8	6	7	8	7	8	7	8	6	9	8	6	9	7	9	5	9	7	7	9	8	8	7	8	8	7	7	9	8	8	7	7	7	8	5	6	7	9	7	7
C. necator H16 pEA007	2	0	5	6	7	6	7	9	9	7	8	7	6	7	7	8	9	9	7	7	8	9	8	6	6	8	8	8	9	9	9	8	8	8	8	8	6	8	7	10	7	7	7	6	7	8	8	7	7
C. necator H16 pEA007	3	0	5	6	7	5	6	7	8	7	5	5	8	7	7	11	8	5	5	7	6	7	6	7	7	8	10	9	9	7	7	7	7	7	7	6	9	7	7	7	6	5	7	7	5	7	7	8	7
C. necator H16 pEA007	1	0.00244mM	4	5	6	7	7	9	7	9	7	8	6	8	8	8	11	9	9	7	8	9	8	6	9	8	11	11	10	9	10	10	9	9	9	8	9	7	7	7	9	7	9	6	6	6	8	6	9
C. necator H16 pEA007	2	0.00244mM	3	5	4	6	6	6	8	7	7	6	7	8	8	8	9	10	6	10	6	8	9	8	6	9	9	8	9	8	10	11	8	10	8	8	10	7	7	7	7	5	8	8	6	5	7	8	5
C. necator H16 pEA007	3	0.00244mM	6	5	5	7	6	9	8	6	6	7	6	6	5	8	9	7	5	7	5	6	7	7	7	7	8	7	7	9	8	8	8	9	9	8	9	8	6	7	5	6	8	4	6	6	8	7	7
C. necator H16 pEA007	1	0.00488mM	5	8	5	9	5	7	6	10	10	7	8	9	8	11	10	9	9	9	11	11	9	10	11	11	8	8	10	9	12	9	9	9	8	9	10	7	8	6	7	7	10	7	8	7	7	8	8
C. necator H16 pEA007	2	0.00488mM	5	3	7	7	5	9	8	7	7	10	8	7	9	7	10	8	10	8	9	8	8	9	7	11	10	8	8	10	10	10	9	8	9	8	11	8	9	8	7	8	8	10	6	7	7	10	10
C. necator H16 pEA007	3	0.00488mM	5	6	4	5	5	6	6	6	8	7	6	9	8	10	8	8	9	8	8	8	9	7	5	10	12	8	9	12	9	9	9	11	9	10	11	8	8	8	6	7	8	8	8	10	8	6	9
C. necator H16 pEA007	1	0.0097mM	6	5	5	7	7	9	7	9	11	8	13	11	9	10	12	11	8	10	10	8	9	12	13	13	9	12	13	12	14	12	9	10	11	10	10	8	9	8	10	10	14	8	8	8	10	12	11
C. necator H16 pEA007	2	0.0097mM	3	6	6	7	7	7	9	8	9	9	9	10	9	11	11	9	8	8	10	9	12	8	10	9	12	13	11	11	12	10	12	11	12	11	10	11	11	10	9	8	11	11	7	9	12	11	8
C. necator H16 pEA007	3	0.0097mM	7	5	5	5	6	10	10	7	8	7	10	7	9	8	12	11	11	11	10	11	13	11	10	11	9	11	13	10	13	11	11	10	12	10	11	7	9	11	9	11	11	8	8	9	9	10	9
C. necator H16 pEA007	1	0.0195mM	7	5	5	7	8	9	6	11	8	8	14	13	13	13	13	13	13	13	11	11	13	15	15	13	16	16	14	13	16	13	12	13	13	12	13	13	14	11	11	14	13	11	10	9	13	10	8
C. necator H16 pEA007	2	0.0195mM	4	4	7	5	6	9	8	8	11	11	12	12	13	11	18	11	11	14	14	14	13	12	15	13	13	14	18	11	16	11	14	13	14	12	13	10	10	10	10	11	10	10	10	13	9	14	11
C. necator H16 pEA007	3	0.0195mM	8	5	3	8	6	10	8	7	8	14	12	10	11	9	12	12	11	10	12	14	12	12	13	10	12	13	13	12	13	10	14	13	14	13	12	13	11	13	10	11	11	12	10	8	12	11	13
C. necator H16 pEA007	1	0.039mM	5	8	7	8	9	9	12	17	24	23	31	36	42	43	50	49	52	50	55	54	56	53	53	57	58	59	51	51	51	47	53	51	54	44	45	47	45	45	43	43	42	45	43	45	48	40	39
C. necator H16 pEA007	2	0.039mM	7	6	4	7	6	7	9	12	11	11	17	20	26	30	26	28	32	29	30	32	33	35	33	29	37	29	33	32	36	34	34	34	34	39	37	32	33	32	27	30	29	29	27	27	29	30	29
C. necator H16 pEA007	3	0.039mM	5	3	5	6	7	11	11	18	21	22	28	27	30	38	40	40	35	43	43	42	43	44	42	44	42	38	43	42	42	38	45	42	44	43	43	42	36	42	41	36	37	36	32	37	36	35	37
C. necator H16 pEA007	1	0.078125mM	4	5	7	7	9	12	14	16	22	20	24	23	26	28	28	26	26	30	22	26	28	29	25	29	25	27	29	28	30	27	30	29	24	25	24	22	25	24	24	24	22	29	23	26	25	25	23
C. necator H16 pEA007	2	0.078125mM	5	4	6	10	5	8	10	13	11	15	16	15	20	22	23	21	21	21	20	27	20	18	23	27	20	23	22	25	24	22	16	22	26	22	24	24	23	24	21	21	25	16	20	20	22	23	19
C. necator H16 pEA007	3	0.078125mM	4	5	6	6	8	13	11	11	16	16	17	24	20	23	25	25	26	23	21	28	31	30	24	25	30	26	28	32	30	25	30	23	26	19	30	26	22	29	20	26	25	22	25	25	26	26	24
C. necator H16 pEA007	1	0.15625mM	4	6	6	7	7	9	15	18	19	22	25	28	30	35	32	30	32	30	31	32	31	33	31	29	34	32	33	36	34	30	30	27	27	31	31	27	31	29	28	33	43	36	39	31	42	35	44
C. necator H16 pEA007	2	0.15625mM	4	6	5	5	7	9	11	10	12	12	16	19	19	22	26	22	24	26	27	29	30	27	34	33	31	31	34	30	35	31	31	36	33	40	31	33	41	35	33	26	28	31	33	31	37	30	29
C. necator H16 pEA007	3	0.15625mM	5	5	5	6	6	12	17	21	23	26	30	34	34	41	41	37	38	39	40	41	39	34	37	38	43	36	41	34	38	39	38	38	40	37	32	34	29	33	33	30	32	30	30	33	33	29	34
C. necator H16 pEA007	1	0.3125mM	5	3	7	7	8	9	10	20	21	27	33	37	46	47	51	50	50	55	48	53	51	53	59	51	57	67	62	81	84	78	92	80	82	67	73	66	78	64	63	64	84	79	69	69	70	78	100
C. necator H16 pEA007	2	0.3125mM	6	5	6	5	7	9	10	8	11	14	13	13	15	20	28	21	29	30	37	35	39	43	42	37	43	43	41	44	43	44	45	45	48	45	49	38	47	44	47	41	44	35	41	36	46	42	35
C. necator H16 pEA007	3	0.3125mM	5	4	5	8	7	9	11	15	17	24	29	34	41	40	43	45	46	47	49	47	48	56	55	50	51	58	54	48	50	47	48	44	46	47	47	47	43	45	45	47	53	43	39	43	41	43	38
C. necator H16 pEA007	1	0.625mM	6	5	6	8	7	7	13	15	19	25	32	33	41	41	47	52	60	63	68	78	67	66	67	71	74	71	111	75	178	112	127	141	120	133	104	143	119	110	97	86	100	88	86	78	134	121	125
C. necator H16 pEA007	2	0.625mM	5	5	7	6	6	9	8	9	12	11	20	16	22	21	28	29	35	36	42	43	56	51	44	51	44	54	55	55	56	48	59	57	58	57	58	57	53	53	55	51	51	47	53	46	49	58	64
C. necator H16 pEA007	3	0.625mM	7	3	7	5	7	11	13	13	19	19	23	35	35	44	44	52	50	59	55	57	68	66	72	59	65	68	66	62	60	63	61	58	60	58	63	61	58	59	61	60	55	56	51	58	58	54	52
C. necator H16 pEA007	1	1.25mM	6	5	6	7	7	8	12	12	19	26	29	43	45	56	59	72	76	86	93	85	92	110	111	102	105	105	108	107	114	115	102	107	116	109	106	106	112	99	138	121	108	117	116	104	122	234	179
C. necator H16 pEA007	2	1.25mM	5	4	5	6	6	9	8	9	9	11	18	16	22	19	26	29	30	36	39	47	51	52	58	67	75	77	76	69	96	97	95	91	93	93	101	101	96	97	96	95	87	86	88	89	85	83	82
C. necator H16 pEA007	3	1.25mM	3	5	7	9	7	9	10	12	15	24	19	29	34	35	46	50	58	69	75	89	83	97	100	98	103	97	99	99	109	107	105	99	92	97	100	97	95	99	90	89	90	92	94	87	88	97	83
C. necator H16 pEA007	1	2.5mM	5	5	5	6	8	11	11	14	16	22	26	38	34	39	51	55	56	74	77	81	99	103	121	129	128	138	157	152	156	149	159	157	160	218	165	160	150	153	151	137	151	158	147	149	163	167	309
C. necator H16 pEA007	2	2.5mM	7	8	6	8	7	8	10	9	11	16	12	19	22	26	29	27	31	40	42	39	47	46	51	58	61	63	70	83	93	94	101	106	118	117	130	125	125	116	126	131	122	137	130	128	127	125	119
C. necator H16 pEA007	3	2.5mM	5	5	4	7	7	10	11	12	17	17	21	27	29	35	41	39	49	55	64	80	94	94	108	113	111	116	123	126	133	130	128	127	137	127	130	123	130	134	131	124	125	121	120	128	121	114	111
C. necator H16 pEA007	1	5mM	4	6	6	7	8	11	14	20	21	31	28	38	40	42	52	55	64	73	78	73	90	88	99	107	110	121	166	162	166	207	208	221	235	212	232	223	225	232	229	239	236	234	226	230	230	227	209
C. necator H16 pEA007	2	5mM	5	6	6	4	7	9	7	9	12	12	14	16	18	24	28	30	37	45	53	47	55	51	63	67	67	76	85	83	80	96	87	98	107	127	114	134	153	172	171	188	198	200	207	212	315	361	325
C. necator H16 pEA007	3	5mM	5	4	6	5	8	10	12	13	20	29	22	27	39	43	59	67	61	67	71	77	84	94	120	135	132	145	152	163	189	197	197	207	216	232	239	238	246	235	235	248	242	249	242	238	239	215	230
C. necator H16 pEA007	1	10mM	4	4	5	8	10	15	13	21	26	36	41	46	51	62	68	79	80	91	109	115	126	134	140	147	158	175	186	198	213	229	248	257	281	336	376	371	584	436	463	477	540	586	596	751	520	563	706
C. necator H16 pEA007	2	10mM	7	5	7	7	6	10	11	10	12	12	14	18	23	18	27	29	33	37	40	41	53	56	55	68	78	84	89	96	108	100	118	117	128	142	164	158	164	183	224	228	225	331	374	276	331	344	404
C. necator H16 pEA007	3	10mM	5	5	7	7	8	10	13	20	24	34	50	52	62	71	81	97	112	126	132	130	146	161	163	169	179	181	186	192	205	227	232	268	273	279	292	333	330	378	373	399	421	435	457	455	480	479	485
organism	replicate	D-lactic acid concentration
P. putida KT2400 pEA018	1	0	6	6	5	5	6	6	6	7	7	6	9	5	8	5	6	7	6	7	8	5	6	6	6	7	7	6	7	5	8	9	7	11	7	7	8	7	9	9	8	8	7	9	6	11	9	9	11
P. putida KT2400 pEA018	2	0	4	5	6	5	7	4	7	7	8	6	8	6	6	8	9	6	7	6	5	8	7	6	9	6	6	6	9	7	7	7	8	9	8	7	10	9	9	8	9	8	9	9	7	7	10	8	10
P. putida KT2400 pEA018	1	0.0097mM	6	5	6	6	6	6	6	7	6	8	6	9	7	9	8	8	8	9	8	9	10	8	7	9	11	9	11	9	11	9	9	12	11	12	10	9	12	12	10	11	14	13	10	12	11	15	14
P. putida KT2400 pEA018	2	0.0097mM	5	7	5	5	5	4	7	8	8	7	8	8	10	10	9	8	10	10	9	9	9	10	12	11	11	11	13	9	10	10	14	12	10	12	12	12	11	14	13	11	13	10	13	12	15	13	16
P. putida KT2400 pEA018	1	0.0195mM	5	5	5	5	6	5	4	7	6	8	8	9	11	8	11	8	11	8	11	9	11	9	7	10	13	9	13	15	12	12	10	16	13	13	12	15	14	14	15	13	15	14	13	17	17	15	16
P. putida KT2400 pEA018	2	0.0195mM	5	7	6	4	5	7	5	7	7	8	8	10	8	11	7	11	9	8	11	12	12	14	14	13	15	17	17	12	14	16	14	19	16	16	16	15	16	16	16	18	22	21	22	15	18	19	17
P. putida KT2400 pEA018	1	0.039mM	5	5	6	5	5	5	5	6	7	8	10	9	9	9	12	10	10	11	11	10	12	13	11	13	14	11	13	16	15	18	15	16	15	18	15	17	18	17	16	20	20	18	16	19	19	19	21
P. putida KT2400 pEA018	2	0.039mM	5	7	5	7	7	6	7	6	8	7	9	9	9	8	9	10	12	12	11	14	14	16	16	18	19	18	19	20	19	25	20	23	23	23	22	19	20	25	25	21	24	26	27	28	24	22	26
P. putida KT2400 pEA018	1	0.078125mM	4	7	5	5	6	6	7	10	8	5	10	8	10	9	9	10	10	12	11	13	12	13	15	14	15	15	15	19	15	17	19	20	21	22	20	18	24	22	27	22	26	22	26	29	26	25	24
P. putida KT2400 pEA018	2	0.078125mM	4	7	5	5	7	7	5	7	9	6	10	8	8	10	11	13	11	15	14	17	16	19	21	20	20	19	23	23	22	24	25	23	25	26	24	28	31	25	31	28	28	36	34	30	26	33	31
P. putida KT2400 pEA018	1	0.15625mM	6	5	5	5	8	6	5	7	9	8	9	9	11	12	9	13	12	12	13	14	16	19	18	15	18	22	21	20	23	27	25	27	25	27	30	30	31	24	29	30	31	33	30	30	31	31	33
P. putida KT2400 pEA018	2	0.15625mM	5	4	6	5	7	7	6	8	7	8	8	8	8	12	12	13	14	14	17	15	18	18	22	20	20	24	24	22	25	24	26	28	24	30	28	32	33	30	32	35	34	34	41	40	39	36	39
P. putida KT2400 pEA018	1	0.3125mM	5	6	5	6	5	6	7	8	9	7	7	7	8	11	10	10	10	11	13	13	14	16	15	15	19	20	21	17	22	24	25	25	28	24	28	34	28	32	30	35	34	32	34	35	35	32	39
P. putida KT2400 pEA018	2	0.3125mM	4	6	5	4	6	6	5	8	9	7	9	9	7	10	9	11	12	14	16	15	19	16	19	23	26	23	26	27	22	29	24	25	29	32	32	40	39	35	39	37	39	40	40	45	40	40	47
P. putida KT2400 pEA018	1	0.625mM	4	6	5	5	6	6	6	7	8	8	9	7	9	8	12	12	10	14	12	16	17	18	18	19	20	22	25	25	24	26	28	31	32	29	35	37	39	39	38	39	39	43	37	45	44	41	42
P. putida KT2400 pEA018	2	0.625mM	5	7	8	6	8	4	5	7	7	7	9	8	8	8	10	12	16	14	16	14	19	17	20	23	22	23	29	24	29	36	35	34	37	37	35	38	42	41	41	45	45	50	48	47	49	49	49
P. putida KT2400 pEA018	1	1.25mM	5	4	4	6	8	9	6	10	9	9	9	9	10	10	9	12	12	12	12	14	13	16	18	19	16	21	25	24	23	24	26	29	28	33	35	31	37	37	41	42	42	41	44	41	48	47	48
P. putida KT2400 pEA018	2	1.25mM	4	5	6	5	4	6	6	7	9	8	10	9	9	10	11	14	11	15	15	16	16	22	22	22	25	23	26	27	31	31	28	27	31	36	39	42	41	44	46	48	48	44	50	50	50	49	51
P. putida KT2400 pEA018	1	2.5mM	5	6	6	4	5	6	7	8	8	7	10	9	10	10	11	11	10	12	16	15	16	17	19	17	20	21	26	23	25	30	30	36	36	31	38	38	44	42	48	47	47	49	42	52	49	49	50
P. putida KT2400 pEA018	2	2.5mM	5	7	6	5	5	9	5	6	9	7	10	10	11	10	11	9	13	13	12	14	16	18	19	17	20	28	23	25	27	29	31	30	31	38	41	43	39	43	44	44	46	47	46	47	49	52	55
P. putida KT2400 pEA018	1	5mM	6	5	5	6	7	5	8	7	7	8	8	8	9	10	11	11	12	13	13	14	16	19	18	18	20	23	28	26	26	28	27	31	31	34	38	36	40	40	44	46	43	49	44	43	44	46	43
P. putida KT2400 pEA018	2	5mM	4	7	6	4	6	7	6	8	8	7	8	8	12	9	11	14	13	14	14	17	16	23	22	23	22	23	28	25	29	30	37	35	37	37	37	41	46	39	47	45	46	46	53	56	53	49	51
organism	replicate	L-lactic acid concentration
P. putida KT2400 pEA018	1	0	8	4	6	8	4	5	5	5	9	6	7	8	6	6	6	7	4	8	8	8	6	7	5	9	7	7	9	5	5	8	9	8	6	7	5	7	8	8	8	7	9	9	7	9	9	12	10
P. putida KT2400 pEA018	2	0	5	5	6	6	6	6	8	7	9	8	9	7	6	7	8	8	7	6	7	7	7	7	9	6	8	6	7	7	6	7	8	10	7	8	8	7	10	7	10	8	10	10	8	10	6	9	10
P. putida KT2400 pEA018	1	0.0097mM	6	6	6	5	6	7	5	6	7	6	10	9	10	8	8	9	9	7	7	9	8	9	9	8	11	6	9	10	7	9	11	7	8	9	10	10	9	9	10	10	11	8	11	13	10	11	14
P. putida KT2400 pEA018	2	0.0097mM	6	7	6	6	6	6	6	8	9	8	8	8	9	9	10	11	10	9	9	9	9	9	9	12	10	10	9	11	10	11	11	11	12	11	15	13	14	12	14	9	12	14	12	14	9	14	15
P. putida KT2400 pEA018	1	0.0195mM	6	6	6	6	7	8	7	6	5	7	8	8	8	8	9	9	9	10	10	11	11	11	9	9	14	11	12	15	13	13	11	12	10	12	13	14	13	12	14	16	14	13	11	16	13	15	15
P. putida KT2400 pEA018	2	0.0195mM	4	5	5	7	6	8	7	8	9	6	9	8	8	8	12	9	14	10	10	11	11	14	11	13	12	13	13	13	15	14	12	15	11	14	18	15	12	13	17	12	21	19	15	19	16	17	17
P. putida KT2400 pEA018	1	0.039mM	3	5	5	6	5	5	5	7	7	8	10	6	9	9	9	8	11	8	11	13	12	13	13	13	13	13	12	16	13	15	14	14	17	16	18	17	17	18	20	18	18	17	20	20	18	16	19
P. putida KT2400 pEA018	2	0.039mM	5	7	7	6	5	4	6	6	9	8	8	9	10	12	12	10	12	12	13	12	14	16	17	14	16	19	18	17	19	22	22	17	21	16	17	21	20	22	27	21	24	20	24	22	21	19	24
P. putida KT2400 pEA018	1	0.078125mM	8	5	7	5	4	6	7	8	9	6	9	8	10	11	7	12	11	12	10	11	14	14	16	15	16	15	17	17	22	22	17	19	21	20	18	17	21	18	22	20	22	23	24	25	27	24	26
P. putida KT2400 pEA018	2	0.078125mM	5	6	6	6	6	5	6	6	8	8	11	8	10	10	12	11	10	14	16	14	12	17	16	20	22	20	27	22	24	23	27	23	27	26	28	27	28	26	28	30	25	29	27	29	29	26	26
P. putida KT2400 pEA018	1	0.15625mM	5	6	5	5	4	7	6	7	9	9	7	8	9	9	9	9	14	11	12	9	16	13	16	19	20	18	20	20	20	22	21	25	23	19	24	25	29	28	32	28	26	24	23	26	28	26	26
P. putida KT2400 pEA018	2	0.15625mM	4	5	6	5	5	5	5	7	9	10	8	9	11	8	10	11	11	13	14	18	14	17	17	17	20	19	17	20	23	24	24	28	24	25	29	27	29	34	27	33	31	31	30	28	32	32	30
P. putida KT2400 pEA018	1	0.3125mM	5	7	7	7	4	7	9	7	9	6	11	8	9	9	9	9	7	10	12	13	10	13	18	15	17	21	17	21	19	21	23	24	27	26	23	25	24	23	33	29	32	32	30	29	25	29	27
P. putida KT2400 pEA018	2	0.3125mM	4	6	6	5	5	7	7	8	9	9	11	10	9	9	9	11	12	15	10	15	15	14	22	20	20	21	22	21	23	23	26	25	26	23	27	29	30	34	29	30	30	28	32	34	33	35	36
P. putida KT2400 pEA018	1	0.625mM	6	7	5	5	7	6	6	7	8	9	10	6	8	7	9	12	11	12	14	12	13	13	12	14	21	21	20	19	24	24	22	24	23	27	23	27	28	27	30	30	31	31	30	27	30	31	32
P. putida KT2400 pEA018	2	0.625mM	5	4	6	6	8	8	5	8	7	8	9	9	10	9	11	10	9	13	15	16	19	21	20	19	20	21	20	21	26	29	29	30	26	28	27	31	24	32	32	31	38	37	34	39	31	34	38
P. putida KT2400 pEA018	1	1.25mM	5	5	5	5	6	6	6	6	7	5	8	11	9	9	7	11	12	8	11	13	12	14	17	17	19	20	17	23	22	22	24	23	24	25	28	28	26	28	37	27	29	33	31	34	34	34	36
P. putida KT2400 pEA018	2	1.25mM	4	5	6	5	4	6	6	7	10	9	12	9	10	11	9	10	10	12	15	14	16	16	21	16	19	22	24	23	27	26	21	30	25	30	31	31	34	33	33	32	33	37	36	39	33	34	38
P. putida KT2400 pEA018	1	2.5mM	8	6	5	5	4	8	6	9	8	5	8	9	10	10	11	11	10	10	12	12	15	16	18	15	20	17	19	22	20	21	22	22	25	28	31	25	33	32	29	28	38	37	35	41	35	35	40
P. putida KT2400 pEA018	2	2.5mM	4	6	6	5	5	5	7	6	7	6	9	9	11	9	11	10	12	15	13	17	14	19	19	19	22	19	21	23	23	26	22	32	29	31	30	31	37	36	36	36	39	44	39	38	40	41	46
P. putida KT2400 pEA018	1	5mM	6	5	7	7	4	5	4	6	8	6	8	7	8	8	8	8	7	9	13	13	13	14	16	16	16	18	20	24	25	23	25	24	23	29	28	29	34	36	35	34	36	37	31	41	39	39	39
P. putida KT2400 pEA018	2	5mM	6	5	5	6	5	8	6	8	9	8	9	8	9	7	12	11	12	13	13	15	15	17	19	19	20	21	24	27	28	30	27	30	31	34	41	33	37	34	40	35	46	38	37	44	43	49	48
organism	replicate	D-lactic acid concentration
P. putida KT2400 pEA025	1	0	6	4	5	5	6	5	7	8	7	5	8	9	8	6	8	10	6	7	9	8	8	8	7	11	10	9	11	9	8	10	9	10	8	10	10	9	11	11	10	10	10	10	9	10	11	10	12
P. putida KT2400 pEA025	2	0	6	5	6	6	8	5	7	6	9	8	8	7	7	8	9	10	7	8	8	7	9	10	9	7	9	8	10	9	9	9	11	12	11	7	9	10	12	7	11	8	10	9	9	11	11	11	9
P. putida KT2400 pEA025	1	0.0097mM	6	7	7	6	7	6	11	10	16	13	18	17	21	24	25	28	30	24	31	32	31	25	29	30	32	37	31	34	31	33	40	38	31	35	38	33	37	35	40	39	41	35	33	37	40	40	42
P. putida KT2400 pEA025	2	0.0097mM	7	5	5	5	7	5	7	10	12	16	17	17	19	25	20	29	26	26	28	27	29	30	34	33	35	35	38	29	33	33	36	33	35	34	34	35	34	35	36	34	34	39	37	34	36	36	33
P. putida KT2400 pEA025	1	0.0195mM	5	8	7	6	10	10	12	13	15	23	23	25	18	25	26	32	46	46	35	32	41	42	50	54	59	59	59	58	61	60	59	64	65	68	66	62	65	62	66	66	63	69	63	63	68	64	63
P. putida KT2400 pEA025	2	0.0195mM	5	7	6	6	8	8	9	16	13	19	28	29	26	34	35	50	55	54	61	51	62	60	48	46	65	56	54	47	54	49	49	54	48	50	60	59	65	66	58	64	61	66	62	75	63	68	68
P. putida KT2400 pEA025	1	0.039mM	5	4	7	6	7	9	18	19	21	31	32	40	54	65	66	82	79	95	91	93	97	105	107	103	105	111	109	118	114	113	114	108	113	109	114	115	104	107	114	114	108	115	104	105	100	107	102
P. putida KT2400 pEA025	2	0.039mM	6	5	6	7	9	9	12	16	20	21	33	35	44	51	61	66	68	77	73	87	86	79	83	86	87	99	97	94	92	97	94	96	94	98	104	107	98	105	105	113	110	108	100	108	112	110	109
P. putida KT2400 pEA025	1	0.078125mM	6	4	7	7	6	10	15	19	25	31	41	42	54	60	78	88	103	105	110	118	118	130	135	119	139	132	138	137	134	135	124	133	133	120	129	131	139	138	136	143	143	144	147	145	154	140	146
P. putida KT2400 pEA025	2	0.078125mM	5	7	5	6	6	10	17	18	23	32	38	48	55	66	76	90	100	115	104	115	130	129	141	145	138	151	150	146	153	158	144	147	144	155	157	154	147	145	149	149	146	148	152	155	157	160	160
P. putida KT2400 pEA025	1	0.15625mM	6	6	5	5	6	9	17	19	25	35	41	50	61	64	80	108	111	127	123	135	150	158	155	158	171	174	180	180	169	180	182	181	183	183	175	171	185	186	170	182	180	180	193	183	182	181	192
P. putida KT2400 pEA025	2	0.15625mM	8	5	7	5	8	11	14	23	25	35	42	53	67	79	91	121	120	124	142	153	160	174	176	173	180	201	191	181	201	193	198	204	187	199	199	205	205	216	202	200	203	204	212	198	208	207	201
P. putida KT2400 pEA025	1	0.3125mM	6	6	6	7	7	13	15	26	28	34	41	50	60	80	80	108	121	130	149	159	166	174	182	198	190	198	198	204	210	206	207	217	204	212	214	216	215	214	217	223	214	214	214	233	219	224	213
P. putida KT2400 pEA025	2	0.3125mM	6	7	5	6	7	11	13	23	26	34	47	49	62	70	77	101	114	124	126	141	147	164	161	165	169	175	173	184	184	190	186	193	208	209	201	218	209	223	227	236	238	227	228	233	228	233	237
P. putida KT2400 pEA025	1	0.625mM	4	5	5	8	7	10	13	19	27	29	41	53	62	83	102	103	129	154	158	179	174	182	197	213	198	224	223	235	240	239	243	251	242	242	256	242	246	250	244	248	254	248	259	246	254	245	259
P. putida KT2400 pEA025	2	0.625mM	5	7	6	7	5	8	13	19	24	34	47	62	75	86	112	115	137	158	166	182	197	212	205	217	229	229	241	243	242	237	254	252	258	250	275	263	258	256	257	273	270	279	273	272	253	283	281
P. putida KT2400 pEA025	1	1.25mM	5	7	5	7	7	11	17	21	26	37	52	58	74	84	105	114	140	163	163	194	217	216	210	228	226	243	254	254	251	244	269	270	266	254	282	258	259	260	264	260	262	268	280	274	276	278	282
P. putida KT2400 pEA025	2	1.25mM	5	9	6	6	7	11	16	26	25	30	48	55	64	81	100	118	132	148	170	175	190	194	208	205	214	224	227	239	231	247	246	250	261	264	251	268	278	281	271	286	276	288	273	285	279	291	304
P. putida KT2400 pEA025	1	2.5mM	6	6	7	7	8	14	16	22	28	35	45	60	69	83	102	120	141	148	176	190	197	204	215	234	245	250	262	260	276	261	274	271	266	281	280	280	275	295	292	289	295	297	292	291	289	292	314
P. putida KT2400 pEA025	2	2.5mM	5	6	6	8	8	12	13	27	27	34	43	67	74	90	102	121	144	166	180	175	197	219	233	230	226	252	259	257	259	269	270	273	277	269	289	280	301	284	292	295	308	295	301	302	303	315	319
P. putida KT2400 pEA025	1	5mM	7	6	5	7	10	10	18	21	34	41	51	58	75	92	104	123	140	162	164	195	201	222	233	239	273	276	289	283	282	295	300	318	321	303	303	293	299	296	297	296	296	311	306	316	310	304	321
P. putida KT2400 pEA025	2	5mM	6	6	6	6	9	10	13	23	27	29	41	45	69	83	91	104	114	159	151	166	173	191	198	213	224	222	247	235	251	259	263	260	275	284	301	288	296	308	313	320	306	315	338	334	312	349	341
organism	replicate	L-lactic acid concentration
P. putida KT2400 pEA025	1	0	6	5	5	5	6	6	5	7	7	7	8	9	8	9	7	8	7	9	8	9	8	8	9	7	8	10	9	7	11	9	9	8	13	10	8	12	9	11	9	11	8	9	11	11	9	12	8
P. putida KT2400 pEA025	2	0	5	8	7	5	4	5	7	8	8	9	10	9	8	9	7	9	7	10	8	7	6	8	9	7	9	8	8	8	10	9	10	12	8	10	12	9	9	9	12	9	10	10	11	9	12	10	10
P. putida KT2400 pEA025	1	0.0097mM	6	7	7	6	5	6	8	11	10	12	13	13	13	19	18	19	19	20	23	24	24	21	23	22	22	21	23	23	23	22	20	27	22	28	22	23	24	25	19	22	23	25	24	23	23	29	26
P. putida KT2400 pEA025	2	0.0097mM	8	5	6	5	5	10	8	11	11	12	13	16	16	15	18	20	23	23	23	19	25	24	25	25	25	25	23	23	26	27	26	27	27	25	26	28	27	25	28	27	26	30	27	29	30	25	29
P. putida KT2400 pEA025	1	0.0195mM	6	5	7	5	5	8	11	12	13	17	18	20	21	24	22	33	32	39	37	39	35	43	40	44	43	42	44	47	49	48	41	44	45	45	50	51	47	49	52	51	49	49	55	48	45	55	51
P. putida KT2400 pEA025	2	0.0195mM	6	7	6	6	6	8	10	12	16	20	22	17	22	23	28	34	31	35	32	36	36	43	44	47	48	42	41	41	48	43	44	42	48	48	46	46	47	52	51	48	53	54	56	49	49	52	55
P. putida KT2400 pEA025	1	0.039mM	6	8	6	4	7	7	11	11	14	16	17	22	34	33	35	41	47	55	58	60	63	71	71	66	77	71	69	72	70	74	71	72	72	72	74	83	72	81	86	79	83	80	87	84	82	85	90
P. putida KT2400 pEA025	2	0.039mM	6	7	6	7	6	9	12	13	16	26	30	31	44	41	60	66	67	75	80	78	78	86	88	90	92	99	93	93	97	91	103	94	107	95	100	96	97	104	95	96	102	92	94	96	97	101	101
P. putida KT2400 pEA025	1	0.078125mM	6	7	7	6	8	8	13	17	19	22	32	40	42	45	54	59	78	84	89	91	96	97	93	99	108	102	103	109	110	109	112	109	109	110	120	115	125	110	126	119	115	130	124	126	126	128	133
P. putida KT2400 pEA025	2	0.078125mM	7	4	7	8	7	9	11	15	19	31	30	41	51	70	68	79	91	98	105	116	108	125	134	129	131	138	154	134	147	140	142	136	145	129	137	144	151	139	144	145	137	139	145	139	144	141	139
P. putida KT2400 pEA025	1	0.15625mM	5	6	5	7	7	9	12	16	27	31	39	39	51	66	80	94	93	110	120	118	126	133	133	147	146	154	145	163	157	153	159	149	158	155	156	159	157	148	160	155	158	157	152	157	153	155	168
P. putida KT2400 pEA025	2	0.15625mM	7	6	6	5	7	10	13	18	23	28	36	45	59	57	82	91	105	116	113	125	131	137	145	150	159	144	159	160	151	170	150	150	162	167	165	172	169	157	173	169	169	176	168	169	169	166	178
P. putida KT2400 pEA025	1	0.3125mM	6	6	5	6	5	12	13	23	26	30	43	43	53	72	81	98	108	116	126	136	136	137	143	148	151	140	152	157	148	146	136	149	143	141	145	145	159	155	154	160	164	151	165	165	147	167	169
P. putida KT2400 pEA025	2	0.3125mM	7	6	5	5	6	8	12	17	21	30	33	50	55	63	82	97	104	132	133	139	153	166	160	171	180	195	181	188	182	197	182	196	187	185	184	191	175	186	184	181	193	194	189	196	194	188	203
P. putida KT2400 pEA025	1	0.625mM	7	7	5	4	8	11	14	25	25	32	30	42	46	50	61	71	91	96	106	113	117	122	134	132	131	139	131	143	144	148	150	147	144	157	156	161	154	154	166	166	168	169	173	174	181	169	166
P. putida KT2400 pEA025	2	0.625mM	6	6	6	7	5	12	12	16	23	32	40	51	61	73	82	107	114	124	127	142	149	161	167	173	173	183	185	182	194	200	200	193	186	195	185	194	186	187	190	195	204	192	201	196	194	188	197
P. putida KT2400 pEA025	1	1.25mM	5	7	7	5	8	10	10	18	23	29	36	47	57	61	74	93	105	117	121	133	142	147	156	158	168	174	180	179	162	177	176	176	178	178	180	170	170	193	165	188	188	171	181	189	183	186	186
P. putida KT2400 pEA025	2	1.25mM	5	5	7	6	6	10	13	21	23	27	35	44	60	68	84	95	113	119	130	131	139	162	149	163	159	175	179	188	181	186	181	199	198	192	195	189	202	190	198	196	203	202	205	211	203	207	206
P. putida KT2400 pEA025	1	2.5mM	5	5	7	3	7	10	12	18	20	27	29	37	45	55	65	70	99	105	119	119	123	134	138	146	142	157	161	171	154	160	160	176	157	173	178	180	184	186	188	181	185	189	179	206	185	184	194
P. putida KT2400 pEA025	2	2.5mM	7	6	6	6	8	10	14	19	23	27	38	42	56	67	77	95	112	119	125	134	154	164	163	177	178	189	197	180	196	195	206	209	219	211	194	201	201	218	194	213	201	215	198	212	215	217	219
P. putida KT2400 pEA025	1	5mM	8	6	5	4	7	11	13	20	28	35	50	52	62	74	86	108	118	138	140	159	167	176	187	188	184	198	205	203	214	209	219	214	215	214	214	202	221	217	210	216	209	221	214	215	220	226	229
P. putida KT2400 pEA025	2	5mM	4	6	6	6	7	9	11	20	22	28	34	43	60	71	83	104	108	120	145	153	158	162	167	177	174	190	183	191	201	210	213	214	211	233	212	227	227	228	219	228	232	224	230	232	223	247	226
[truncated: 68 more columns]
